# Supplementary material for: Comparative transcriptome analysis of wheat in response to corn leaf aphid, Rhopalosiphum maidis F. infestation
Source: Front Plant Sci. 2022 Nov 24;13:989365. doi: 10.3389/fpls.2022.989365 (PMC9730506; doi:10.3389/fpls.2022.989365)
Supplement: Supplementary file 2 [file Table_2.xlsx]

## Sheet: A9301infestedleaf_outfinal
Metabolism	KO Ids	Enzyme Names
Carbohydrate metabolism
00010 Glycolysis / Gluconeogenesis [PATH:ko00010]
TRIAE_CS42_1AL_TGACv1_001075_AA0024540	K00844 HK	hexokinase [EC:2.7.1.1]
TRIAE_CS42_1BL_TGACv1_030579_AA0094680	K00844 HK	hexokinase [EC:2.7.1.1]
TRIAE_CS42_1BS_TGACv1_050013_AA0165940	K00844 HK	hexokinase [EC:2.7.1.1]
TRIAE_CS42_1DL_TGACv1_063099_AA0223880	K00844 HK	hexokinase [EC:2.7.1.1]
TRIAE_CS42_1DS_TGACv1_082224_AA0264200	K00844 HK	hexokinase [EC:2.7.1.1]
TRIAE_CS42_2BS_TGACv1_147204_AA0479730	K00844 HK	hexokinase [EC:2.7.1.1]
TRIAE_CS42_3AL_TGACv1_194363_AA0631810	K00844 HK	hexokinase [EC:2.7.1.1]
TRIAE_CS42_3AL_TGACv1_196642_AA0662170	K00844 HK	hexokinase [EC:2.7.1.1]
TRIAE_CS42_3B_TGACv1_224660_AA0799510	K00844 HK	hexokinase [EC:2.7.1.1]
TRIAE_CS42_3B_TGACv1_225183_AA0805920	K00844 HK	hexokinase [EC:2.7.1.1]
TRIAE_CS42_1AS_TGACv1_019549_AA0068020	K01810 GPI, pgi	glucose-6-phosphate isomerase [EC:5.3.1.9]
TRIAE_CS42_1BS_TGACv1_050050_AA0166630	K01810 GPI, pgi	glucose-6-phosphate isomerase [EC:5.3.1.9]
TRIAE_CS42_1DS_TGACv1_081340_AA0260080	K01810 GPI, pgi	glucose-6-phosphate isomerase [EC:5.3.1.9]
TRIAE_CS42_5AL_TGACv1_376506_AA1237760	K01810 GPI, pgi	glucose-6-phosphate isomerase [EC:5.3.1.9]
TRIAE_CS42_5BL_TGACv1_408334_AA1362930	K01810 GPI, pgi	glucose-6-phosphate isomerase [EC:5.3.1.9]
TRIAE_CS42_1AL_TGACv1_000755_AA0018450	K00850 pfkA, PFK	6-phosphofructokinase 1 [EC:2.7.1.11]
TRIAE_CS42_1BL_TGACv1_032269_AA0127750	K00850 pfkA, PFK	6-phosphofructokinase 1 [EC:2.7.1.11]
TRIAE_CS42_1DL_TGACv1_063603_AA0229020	K00850 pfkA, PFK	6-phosphofructokinase 1 [EC:2.7.1.11]
TRIAE_CS42_2AL_TGACv1_093681_AA0285090	K00850 pfkA, PFK	6-phosphofructokinase 1 [EC:2.7.1.11]
TRIAE_CS42_2BL_TGACv1_131551_AA0429100	K00850 pfkA, PFK	6-phosphofructokinase 1 [EC:2.7.1.11]
TRIAE_CS42_3AS_TGACv1_212085_AA0697550	K00850 pfkA, PFK	6-phosphofructokinase 1 [EC:2.7.1.11]
TRIAE_CS42_3B_TGACv1_220673_AA0714800	K00850 pfkA, PFK	6-phosphofructokinase 1 [EC:2.7.1.11]
TRIAE_CS42_3B_TGACv1_225417_AA0808160	K00850 pfkA, PFK	6-phosphofructokinase 1 [EC:2.7.1.11]
TRIAE_CS42_3DS_TGACv1_272729_AA0924400	K00850 pfkA, PFK	6-phosphofructokinase 1 [EC:2.7.1.11]
TRIAE_CS42_4AL_TGACv1_290300_AA0983760	K00850 pfkA, PFK	6-phosphofructokinase 1 [EC:2.7.1.11]
TRIAE_CS42_5AL_TGACv1_376312_AA1235190	K00850 pfkA, PFK	6-phosphofructokinase 1 [EC:2.7.1.11]
TRIAE_CS42_5AS_TGACv1_393193_AA1269590	K00850 pfkA, PFK	6-phosphofructokinase 1 [EC:2.7.1.11]
TRIAE_CS42_5BL_TGACv1_405293_AA1324210	K00850 pfkA, PFK	6-phosphofructokinase 1 [EC:2.7.1.11]
TRIAE_CS42_5BS_TGACv1_423923_AA1385030	K00850 pfkA, PFK	6-phosphofructokinase 1 [EC:2.7.1.11]
TRIAE_CS42_7AS_TGACv1_570101_AA1830430	K00850 pfkA, PFK	6-phosphofructokinase 1 [EC:2.7.1.11]
TRIAE_CS42_7AS_TGACv1_570780_AA1840810	K21071 pfk, pfp	ATP-dependent phosphofructokinase / diphosphate-dependent phosphofructokinase [EC:2.7.1.11 2.7.1.90]
TRIAE_CS42_6AL_TGACv1_471645_AA1512290	K00895 pfp, PFP	diphosphate-dependent phosphofructokinase [EC:2.7.1.90]
TRIAE_CS42_6BL_TGACv1_499594_AA1586970	K00895 pfp, PFP	diphosphate-dependent phosphofructokinase [EC:2.7.1.90]
TRIAE_CS42_6DL_TGACv1_527064_AA1697940	K00895 pfp, PFP	diphosphate-dependent phosphofructokinase [EC:2.7.1.90]
TRIAE_CS42_7BS_TGACv1_592649_AA1942290	K00895 pfp, PFP	diphosphate-dependent phosphofructokinase [EC:2.7.1.90]
TRIAE_CS42_7DS_TGACv1_622764_AA2045010	K00895 pfp, PFP	diphosphate-dependent phosphofructokinase [EC:2.7.1.90]
TRIAE_CS42_1AL_TGACv1_001137_AA0025700	K03841 FBP, fbp	fructose-1,6-bisphosphatase I [EC:3.1.3.11]
TRIAE_CS42_1BL_TGACv1_031993_AA0123950	K03841 FBP, fbp	fructose-1,6-bisphosphatase I [EC:3.1.3.11]
TRIAE_CS42_3AL_TGACv1_195795_AA0654050	K03841 FBP, fbp	fructose-1,6-bisphosphatase I [EC:3.1.3.11]
TRIAE_CS42_3B_TGACv1_220915_AA0723590	K03841 FBP, fbp	fructose-1,6-bisphosphatase I [EC:3.1.3.11]
TRIAE_CS42_3DL_TGACv1_250627_AA0871280	K03841 FBP, fbp	fructose-1,6-bisphosphatase I [EC:3.1.3.11]
TRIAE_CS42_4BL_TGACv1_321861_AA1066350	K03841 FBP, fbp	fructose-1,6-bisphosphatase I [EC:3.1.3.11]
TRIAE_CS42_4DL_TGACv1_344100_AA1143650	K03841 FBP, fbp	fructose-1,6-bisphosphatase I [EC:3.1.3.11]
TRIAE_CS42_7AL_TGACv1_556057_AA1754050	K03841 FBP, fbp	fructose-1,6-bisphosphatase I [EC:3.1.3.11]
TRIAE_CS42_7BL_TGACv1_577840_AA1884410	K03841 FBP, fbp	fructose-1,6-bisphosphatase I [EC:3.1.3.11]
TRIAE_CS42_3AL_TGACv1_195966_AA0655990	K01623 ALDO	fructose-bisphosphate aldolase, class I [EC:4.1.2.13]
TRIAE_CS42_3AL_TGACv1_196429_AA0660330	K01623 ALDO	fructose-bisphosphate aldolase, class I [EC:4.1.2.13]
TRIAE_CS42_3AS_TGACv1_210508_AA0674090	K01623 ALDO	fructose-bisphosphate aldolase, class I [EC:4.1.2.13]
TRIAE_CS42_3B_TGACv1_221301_AA0736640	K01623 ALDO	fructose-bisphosphate aldolase, class I [EC:4.1.2.13]
TRIAE_CS42_3B_TGACv1_221609_AA0745810	K01623 ALDO	fructose-bisphosphate aldolase, class I [EC:4.1.2.13]
TRIAE_CS42_3B_TGACv1_222439_AA0764590	K01623 ALDO	fructose-bisphosphate aldolase, class I [EC:4.1.2.13]
TRIAE_CS42_3DS_TGACv1_273209_AA0929470	K01623 ALDO	fructose-bisphosphate aldolase, class I [EC:4.1.2.13]
TRIAE_CS42_4AL_TGACv1_289694_AA0975400	K01623 ALDO	fructose-bisphosphate aldolase, class I [EC:4.1.2.13]
TRIAE_CS42_4BS_TGACv1_328216_AA1084770	K01623 ALDO	fructose-bisphosphate aldolase, class I [EC:4.1.2.13]
TRIAE_CS42_5BS_TGACv1_423387_AA1375670	K01623 ALDO	fructose-bisphosphate aldolase, class I [EC:4.1.2.13]
TRIAE_CS42_5DS_TGACv1_456793_AA1478070	K01623 ALDO	fructose-bisphosphate aldolase, class I [EC:4.1.2.13]
TRIAE_CS42_7AL_TGACv1_557283_AA1779230	K01623 ALDO	fructose-bisphosphate aldolase, class I [EC:4.1.2.13]
TRIAE_CS42_7BL_TGACv1_578216_AA1891270	K01623 ALDO	fructose-bisphosphate aldolase, class I [EC:4.1.2.13]
TRIAE_CS42_7DL_TGACv1_603309_AA1980610	K01623 ALDO	fructose-bisphosphate aldolase, class I [EC:4.1.2.13]
TRIAE_CS42_3AL_TGACv1_194635_AA0637160	K01803 TPI, tpiA	triosephosphate isomerase (TIM) [EC:5.3.1.1]
TRIAE_CS42_3B_TGACv1_226284_AA0815680	K01803 TPI, tpiA	triosephosphate isomerase (TIM) [EC:5.3.1.1]
TRIAE_CS42_5AL_TGACv1_376895_AA1242150	K01803 TPI, tpiA	triosephosphate isomerase (TIM) [EC:5.3.1.1]
TRIAE_CS42_5BL_TGACv1_404542_AA1303580	K01803 TPI, tpiA	triosephosphate isomerase (TIM) [EC:5.3.1.1]
TRIAE_CS42_6AL_TGACv1_473088_AA1528560	K00134 GAPDH, gapA	glyceraldehyde 3-phosphate dehydrogenase [EC:1.2.1.12]
TRIAE_CS42_6AS_TGACv1_487743_AA1572700	K00134 GAPDH, gapA	glyceraldehyde 3-phosphate dehydrogenase [EC:1.2.1.12]
TRIAE_CS42_6BS_TGACv1_515835_AA1672680	K00134 GAPDH, gapA	glyceraldehyde 3-phosphate dehydrogenase [EC:1.2.1.12]
TRIAE_CS42_6DL_TGACv1_526670_AA1689480	K00134 GAPDH, gapA	glyceraldehyde 3-phosphate dehydrogenase [EC:1.2.1.12]
TRIAE_CS42_7AL_TGACv1_556097_AA1755410	K00134 GAPDH, gapA	glyceraldehyde 3-phosphate dehydrogenase [EC:1.2.1.12]
TRIAE_CS42_7AL_TGACv1_559736_AA1800650	K00134 GAPDH, gapA	glyceraldehyde 3-phosphate dehydrogenase [EC:1.2.1.12]
TRIAE_CS42_7BL_TGACv1_576876_AA1858250	K00134 GAPDH, gapA	glyceraldehyde 3-phosphate dehydrogenase [EC:1.2.1.12]
TRIAE_CS42_7BL_TGACv1_578576_AA1897360	K00134 GAPDH, gapA	glyceraldehyde 3-phosphate dehydrogenase [EC:1.2.1.12]
TRIAE_CS42_7DL_TGACv1_604750_AA2001310	K00134 GAPDH, gapA	glyceraldehyde 3-phosphate dehydrogenase [EC:1.2.1.12]
TRIAE_CS42_1AL_TGACv1_002632_AA0044010	K00927 PGK, pgk	phosphoglycerate kinase [EC:2.7.2.3]
TRIAE_CS42_1BL_TGACv1_030246_AA0083720	K00927 PGK, pgk	phosphoglycerate kinase [EC:2.7.2.3]
TRIAE_CS42_6AS_TGACv1_486236_AA1558630	K00927 PGK, pgk	phosphoglycerate kinase [EC:2.7.2.3]
TRIAE_CS42_6DS_TGACv1_543391_AA1739400	K00927 PGK, pgk	phosphoglycerate kinase [EC:2.7.2.3]
TRIAE_CS42_7BL_TGACv1_577464_AA1875920	K00927 PGK, pgk	phosphoglycerate kinase [EC:2.7.2.3]
TRIAE_CS42_7DL_TGACv1_604379_AA1997540	K00927 PGK, pgk	phosphoglycerate kinase [EC:2.7.2.3]
TRIAE_CS42_6AL_TGACv1_471630_AA1512050	K01834 PGAM, gpmA	2,3-bisphosphoglycerate-dependent phosphoglycerate mutase [EC:5.4.2.11]
TRIAE_CS42_6BL_TGACv1_501351_AA1616370	K01834 PGAM, gpmA	2,3-bisphosphoglycerate-dependent phosphoglycerate mutase [EC:5.4.2.11]
TRIAE_CS42_7BS_TGACv1_592620_AA1941620	K01834 PGAM, gpmA	2,3-bisphosphoglycerate-dependent phosphoglycerate mutase [EC:5.4.2.11]
TRIAE_CS42_3AL_TGACv1_196039_AA0656760	K15633 gpmI	2,3-bisphosphoglycerate-independent phosphoglycerate mutase [EC:5.4.2.12]
TRIAE_CS42_3B_TGACv1_222141_AA0758150	K15633 gpmI	2,3-bisphosphoglycerate-independent phosphoglycerate mutase [EC:5.4.2.12]
TRIAE_CS42_3DL_TGACv1_251020_AA0876220	K15633 gpmI	2,3-bisphosphoglycerate-independent phosphoglycerate mutase [EC:5.4.2.12]
TRIAE_CS42_6AS_TGACv1_486523_AA1562170	K15634 gpmB	probable phosphoglycerate mutase [EC:5.4.2.12]
TRIAE_CS42_6BS_TGACv1_515610_AA1671300	K15634 gpmB	probable phosphoglycerate mutase [EC:5.4.2.12]
TRIAE_CS42_4AS_TGACv1_308531_AA1028480	K01689 ENO, eno	enolase [EC:4.2.1.11]
TRIAE_CS42_5AS_TGACv1_393357_AA1271740	K01689 ENO, eno	enolase [EC:4.2.1.11]
TRIAE_CS42_5AS_TGACv1_394202_AA1278730	K01689 ENO, eno	enolase [EC:4.2.1.11]
TRIAE_CS42_5BL_TGACv1_405780_AA1335180	K01689 ENO, eno	enolase [EC:4.2.1.11]
TRIAE_CS42_5BS_TGACv1_423649_AA1381290	K01689 ENO, eno	enolase [EC:4.2.1.11]
TRIAE_CS42_5BS_TGACv1_423965_AA1385430	K01689 ENO, eno	enolase [EC:4.2.1.11]
TRIAE_CS42_5DS_TGACv1_457334_AA1485300	K01689 ENO, eno	enolase [EC:4.2.1.11]
TRIAE_CS42_5DS_TGACv1_457869_AA1490320	K01689 ENO, eno	enolase [EC:4.2.1.11]
TRIAE_CS42_7AS_TGACv1_569901_AA1826640	K01689 ENO, eno	enolase [EC:4.2.1.11]
TRIAE_CS42_1AL_TGACv1_002865_AA0045670	K00873 PK, pyk	pyruvate kinase [EC:2.7.1.40]
TRIAE_CS42_1BL_TGACv1_030605_AA0095500	K00873 PK, pyk	pyruvate kinase [EC:2.7.1.40]
TRIAE_CS42_1DL_TGACv1_062999_AA0222790	K00873 PK, pyk	pyruvate kinase [EC:2.7.1.40]
TRIAE_CS42_2AL_TGACv1_094283_AA0295250	K00873 PK, pyk	pyruvate kinase [EC:2.7.1.40]
TRIAE_CS42_2AS_TGACv1_112739_AA0344340	K00873 PK, pyk	pyruvate kinase [EC:2.7.1.40]
TRIAE_CS42_2DS_TGACv1_177244_AA0570280	K00873 PK, pyk	pyruvate kinase [EC:2.7.1.40]
TRIAE_CS42_3AL_TGACv1_194246_AA0629560	K00873 PK, pyk	pyruvate kinase [EC:2.7.1.40]
TRIAE_CS42_3AS_TGACv1_210454_AA0672590	K00873 PK, pyk	pyruvate kinase [EC:2.7.1.40]
TRIAE_CS42_3B_TGACv1_226039_AA0813550	K00873 PK, pyk	pyruvate kinase [EC:2.7.1.40]
TRIAE_CS42_3DS_TGACv1_273182_AA0929300	K00873 PK, pyk	pyruvate kinase [EC:2.7.1.40]
TRIAE_CS42_5AL_TGACv1_376133_AA1232510	K00873 PK, pyk	pyruvate kinase [EC:2.7.1.40]
TRIAE_CS42_5BL_TGACv1_404884_AA1314140	K00873 PK, pyk	pyruvate kinase [EC:2.7.1.40]
TRIAE_CS42_5DL_TGACv1_434368_AA1434620	K00873 PK, pyk	pyruvate kinase [EC:2.7.1.40]
TRIAE_CS42_2AS_TGACv1_112938_AA0348140	K00161 PDHA, pdhA	pyruvate dehydrogenase E1 component alpha subunit [EC:1.2.4.1]
TRIAE_CS42_2BS_TGACv1_148429_AA0492770	K00161 PDHA, pdhA	pyruvate dehydrogenase E1 component alpha subunit [EC:1.2.4.1]
TRIAE_CS42_6BL_TGACv1_500614_AA1607170	K00161 PDHA, pdhA	pyruvate dehydrogenase E1 component alpha subunit [EC:1.2.4.1]
TRIAE_CS42_7AS_TGACv1_570456_AA1835940	K00161 PDHA, pdhA	pyruvate dehydrogenase E1 component alpha subunit [EC:1.2.4.1]
TRIAE_CS42_5AL_TGACv1_375143_AA1216900	K00162 PDHB, pdhB	pyruvate dehydrogenase E1 component beta subunit [EC:1.2.4.1]
TRIAE_CS42_5AS_TGACv1_392973_AA1266990	K00162 PDHB, pdhB	pyruvate dehydrogenase E1 component beta subunit [EC:1.2.4.1]
TRIAE_CS42_5BL_TGACv1_404585_AA1305040	K00162 PDHB, pdhB	pyruvate dehydrogenase E1 component beta subunit [EC:1.2.4.1]
TRIAE_CS42_5BL_TGACv1_406279_AA1343630	K00162 PDHB, pdhB	pyruvate dehydrogenase E1 component beta subunit [EC:1.2.4.1]
TRIAE_CS42_5BS_TGACv1_423250_AA1372310	K00162 PDHB, pdhB	pyruvate dehydrogenase E1 component beta subunit [EC:1.2.4.1]
TRIAE_CS42_5DL_TGACv1_435448_AA1450760	K00162 PDHB, pdhB	pyruvate dehydrogenase E1 component beta subunit [EC:1.2.4.1]
TRIAE_CS42_7AS_TGACv1_569163_AA1808910	K00162 PDHB, pdhB	pyruvate dehydrogenase E1 component beta subunit [EC:1.2.4.1]
TRIAE_CS42_U_TGACv1_641537_AA2097390	K00162 PDHB, pdhB	pyruvate dehydrogenase E1 component beta subunit [EC:1.2.4.1]
TRIAE_CS42_4AL_TGACv1_292578_AA0999200	K00627 DLAT, aceF, pdhC	pyruvate dehydrogenase E2 component (dihydrolipoamide acetyltransferase) [EC:2.3.1.12]
TRIAE_CS42_5AL_TGACv1_374560_AA1203240	K00627 DLAT, aceF, pdhC	pyruvate dehydrogenase E2 component (dihydrolipoamide acetyltransferase) [EC:2.3.1.12]
TRIAE_CS42_5AL_TGACv1_377171_AA1244670	K00627 DLAT, aceF, pdhC	pyruvate dehydrogenase E2 component (dihydrolipoamide acetyltransferase) [EC:2.3.1.12]
TRIAE_CS42_5AS_TGACv1_393835_AA1276350	K00627 DLAT, aceF, pdhC	pyruvate dehydrogenase E2 component (dihydrolipoamide acetyltransferase) [EC:2.3.1.12]
TRIAE_CS42_5BL_TGACv1_405029_AA1318120	K00627 DLAT, aceF, pdhC	pyruvate dehydrogenase E2 component (dihydrolipoamide acetyltransferase) [EC:2.3.1.12]
TRIAE_CS42_5BL_TGACv1_407418_AA1356680	K00627 DLAT, aceF, pdhC	pyruvate dehydrogenase E2 component (dihydrolipoamide acetyltransferase) [EC:2.3.1.12]
TRIAE_CS42_6AS_TGACv1_486115_AA1557000	K00627 DLAT, aceF, pdhC	pyruvate dehydrogenase E2 component (dihydrolipoamide acetyltransferase) [EC:2.3.1.12]
TRIAE_CS42_6BS_TGACv1_514091_AA1654910	K00627 DLAT, aceF, pdhC	pyruvate dehydrogenase E2 component (dihydrolipoamide acetyltransferase) [EC:2.3.1.12]
TRIAE_CS42_6DS_TGACv1_544326_AA1747750	K00627 DLAT, aceF, pdhC	pyruvate dehydrogenase E2 component (dihydrolipoamide acetyltransferase) [EC:2.3.1.12]
TRIAE_CS42_7AL_TGACv1_559149_AA1798370	K00627 DLAT, aceF, pdhC	pyruvate dehydrogenase E2 component (dihydrolipoamide acetyltransferase) [EC:2.3.1.12]
TRIAE_CS42_7AS_TGACv1_570089_AA1830240	K00627 DLAT, aceF, pdhC	pyruvate dehydrogenase E2 component (dihydrolipoamide acetyltransferase) [EC:2.3.1.12]
TRIAE_CS42_7DS_TGACv1_622603_AA2042460	K00627 DLAT, aceF, pdhC	pyruvate dehydrogenase E2 component (dihydrolipoamide acetyltransferase) [EC:2.3.1.12]
TRIAE_CS42_U_TGACv1_641127_AA2086260	K00627 DLAT, aceF, pdhC	pyruvate dehydrogenase E2 component (dihydrolipoamide acetyltransferase) [EC:2.3.1.12]
TRIAE_CS42_1AS_TGACv1_019394_AA0066090	K00382 DLD, lpd, pdhD	dihydrolipoamide dehydrogenase [EC:1.8.1.4]
TRIAE_CS42_1BL_TGACv1_030590_AA0094950	K00382 DLD, lpd, pdhD	dihydrolipoamide dehydrogenase [EC:1.8.1.4]
TRIAE_CS42_1BS_TGACv1_049391_AA0151900	K00382 DLD, lpd, pdhD	dihydrolipoamide dehydrogenase [EC:1.8.1.4]
TRIAE_CS42_1BS_TGACv1_050322_AA0170640	K00382 DLD, lpd, pdhD	dihydrolipoamide dehydrogenase [EC:1.8.1.4]
TRIAE_CS42_1DS_TGACv1_080515_AA0249340	K00382 DLD, lpd, pdhD	dihydrolipoamide dehydrogenase [EC:1.8.1.4]
TRIAE_CS42_1DS_TGACv1_081003_AA0256670	K00382 DLD, lpd, pdhD	dihydrolipoamide dehydrogenase [EC:1.8.1.4]
TRIAE_CS42_U_TGACv1_642031_AA2109890	K00382 DLD, lpd, pdhD	dihydrolipoamide dehydrogenase [EC:1.8.1.4]
TRIAE_CS42_6AS_TGACv1_487300_AA1569840	K00016 LDH, ldh	L-lactate dehydrogenase [EC:1.1.1.27]
TRIAE_CS42_6DS_TGACv1_542862_AA1731740	K00016 LDH, ldh	L-lactate dehydrogenase [EC:1.1.1.27]
TRIAE_CS42_U_TGACv1_642265_AA2114470	K00016 LDH, ldh	L-lactate dehydrogenase [EC:1.1.1.27]
TRIAE_CS42_3AS_TGACv1_213543_AA0707230	K01568 PDC, pdc	pyruvate decarboxylase [EC:4.1.1.1]
TRIAE_CS42_3B_TGACv1_223144_AA0776980	K01568 PDC, pdc	pyruvate decarboxylase [EC:4.1.1.1]
TRIAE_CS42_4AL_TGACv1_289132_AA0965430	K00121 frmA, ADH5, adhC	S-(hydroxymethyl)glutathione dehydrogenase / alcohol dehydrogenase [EC:1.1.1.284 1.1.1.1]
TRIAE_CS42_4BS_TGACv1_329166_AA1098520	K00121 frmA, ADH5, adhC	S-(hydroxymethyl)glutathione dehydrogenase / alcohol dehydrogenase [EC:1.1.1.284 1.1.1.1]
TRIAE_CS42_6BL_TGACv1_500415_AA1604260	K00121 frmA, ADH5, adhC	S-(hydroxymethyl)glutathione dehydrogenase / alcohol dehydrogenase [EC:1.1.1.284 1.1.1.1]
TRIAE_CS42_U_TGACv1_643694_AA2134350	K00121 frmA, ADH5, adhC	S-(hydroxymethyl)glutathione dehydrogenase / alcohol dehydrogenase [EC:1.1.1.284 1.1.1.1]
TRIAE_CS42_1BL_TGACv1_032544_AA0131180	K18857 ADH1	alcohol dehydrogenase class-P [EC:1.1.1.1]
TRIAE_CS42_4AL_TGACv1_288623_AA0953950	K18857 ADH1	alcohol dehydrogenase class-P [EC:1.1.1.1]
TRIAE_CS42_4AL_TGACv1_288905_AA0961060	K18857 ADH1	alcohol dehydrogenase class-P [EC:1.1.1.1]
TRIAE_CS42_4AL_TGACv1_290177_AA0982590	K18857 ADH1	alcohol dehydrogenase class-P [EC:1.1.1.1]
TRIAE_CS42_4BS_TGACv1_328726_AA1092710	K18857 ADH1	alcohol dehydrogenase class-P [EC:1.1.1.1]
TRIAE_CS42_4BS_TGACv1_329957_AA1105010	K18857 ADH1	alcohol dehydrogenase class-P [EC:1.1.1.1]
TRIAE_CS42_4DS_TGACv1_361061_AA1160000	K18857 ADH1	alcohol dehydrogenase class-P [EC:1.1.1.1]
TRIAE_CS42_1AS_TGACv1_019816_AA0071780	K00001 E1.1.1.1, adh	alcohol dehydrogenase [EC:1.1.1.1]
TRIAE_CS42_1BS_TGACv1_049466_AA0154250	K00001 E1.1.1.1, adh	alcohol dehydrogenase [EC:1.1.1.1]
TRIAE_CS42_6AL_TGACv1_471378_AA1507970	K00001 E1.1.1.1, adh	alcohol dehydrogenase [EC:1.1.1.1]
TRIAE_CS42_6BL_TGACv1_499517_AA1584840	K00001 E1.1.1.1, adh	alcohol dehydrogenase [EC:1.1.1.1]
TRIAE_CS42_1AL_TGACv1_001352_AA0029120	K00002 AKR1A1, adh	alcohol dehydrogenase (NADP+) [EC:1.1.1.2]
TRIAE_CS42_1BL_TGACv1_031459_AA0114540	K00002 AKR1A1, adh	alcohol dehydrogenase (NADP+) [EC:1.1.1.2]
TRIAE_CS42_3AL_TGACv1_195540_AA0650910	K00002 AKR1A1, adh	alcohol dehydrogenase (NADP+) [EC:1.1.1.2]
TRIAE_CS42_4DS_TGACv1_361488_AA1168950	K00128 ALDH	aldehyde dehydrogenase (NAD+) [EC:1.2.1.3]
TRIAE_CS42_6AL_TGACv1_471776_AA1514110	K00128 ALDH	aldehyde dehydrogenase (NAD+) [EC:1.2.1.3]
TRIAE_CS42_6BL_TGACv1_500188_AA1600870	K00128 ALDH	aldehyde dehydrogenase (NAD+) [EC:1.2.1.3]
TRIAE_CS42_7AS_TGACv1_569723_AA1822790	K00128 ALDH	aldehyde dehydrogenase (NAD+) [EC:1.2.1.3]
TRIAE_CS42_7BS_TGACv1_591840_AA1923230	K00128 ALDH	aldehyde dehydrogenase (NAD+) [EC:1.2.1.3]
TRIAE_CS42_U_TGACv1_642188_AA2112950	K00128 ALDH	aldehyde dehydrogenase (NAD+) [EC:1.2.1.3]
TRIAE_CS42_5AL_TGACv1_374663_AA1206030	K14085 ALDH7A1	aldehyde dehydrogenase family 7 member A1 [EC:1.2.1.31 1.2.1.8 1.2.1.3]
TRIAE_CS42_5DL_TGACv1_434571_AA1438180	K14085 ALDH7A1	aldehyde dehydrogenase family 7 member A1 [EC:1.2.1.31 1.2.1.8 1.2.1.3]
TRIAE_CS42_7AL_TGACv1_556972_AA1774470	K00129 E1.2.1.5	aldehyde dehydrogenase (NAD(P)+) [EC:1.2.1.5]
TRIAE_CS42_U_TGACv1_642815_AA2123630	K00138 aldB	aldehyde dehydrogenase [EC:1.2.1.-]
TRIAE_CS42_2AL_TGACv1_095108_AA0306960	K01895 ACSS, acs	acetyl-CoA synthetase [EC:6.2.1.1]
TRIAE_CS42_2BL_TGACv1_130319_AA0408770	K01895 ACSS, acs	acetyl-CoA synthetase [EC:6.2.1.1]
TRIAE_CS42_6AL_TGACv1_471832_AA1514870	K01895 ACSS, acs	acetyl-CoA synthetase [EC:6.2.1.1]
TRIAE_CS42_6BL_TGACv1_500306_AA1602900	K01895 ACSS, acs	acetyl-CoA synthetase [EC:6.2.1.1]
TRIAE_CS42_2AL_TGACv1_094477_AA0298440	K01785 galM, GALM	aldose 1-epimerase [EC:5.1.3.3]
TRIAE_CS42_2AS_TGACv1_114841_AA0369690	K01785 galM, GALM	aldose 1-epimerase [EC:5.1.3.3]
TRIAE_CS42_2BL_TGACv1_131851_AA0432880	K01785 galM, GALM	aldose 1-epimerase [EC:5.1.3.3]
TRIAE_CS42_2BS_TGACv1_146270_AA0460890	K01785 galM, GALM	aldose 1-epimerase [EC:5.1.3.3]
TRIAE_CS42_7AS_TGACv1_570380_AA1834790	K01785 galM, GALM	aldose 1-epimerase [EC:5.1.3.3]
TRIAE_CS42_7BS_TGACv1_594257_AA1956920	K01785 galM, GALM	aldose 1-epimerase [EC:5.1.3.3]
TRIAE_CS42_4AL_TGACv1_288277_AA0943460	K01835 pgm	phosphoglucomutase [EC:5.4.2.2]
TRIAE_CS42_4BS_TGACv1_328907_AA1095320	K01835 pgm	phosphoglucomutase [EC:5.4.2.2]
TRIAE_CS42_4DS_TGACv1_361179_AA1162870	K01835 pgm	phosphoglucomutase [EC:5.4.2.2]
TRIAE_CS42_1BL_TGACv1_031609_AA0117100	K01792 E5.1.3.15	glucose-6-phosphate 1-epimerase [EC:5.1.3.15]
TRIAE_CS42_2AL_TGACv1_094225_AA0294770	K01792 E5.1.3.15	glucose-6-phosphate 1-epimerase [EC:5.1.3.15]
TRIAE_CS42_2AL_TGACv1_094837_AA0303870	K01792 E5.1.3.15	glucose-6-phosphate 1-epimerase [EC:5.1.3.15]
TRIAE_CS42_2BL_TGACv1_129404_AA0382220	K01792 E5.1.3.15	glucose-6-phosphate 1-epimerase [EC:5.1.3.15]
TRIAE_CS42_2BL_TGACv1_130591_AA0414370	K01792 E5.1.3.15	glucose-6-phosphate 1-epimerase [EC:5.1.3.15]
TRIAE_CS42_2DL_TGACv1_158158_AA0510910	K01792 E5.1.3.15	glucose-6-phosphate 1-epimerase [EC:5.1.3.15]
TRIAE_CS42_5AL_TGACv1_374928_AA1212250	K01792 E5.1.3.15	glucose-6-phosphate 1-epimerase [EC:5.1.3.15]
TRIAE_CS42_5BL_TGACv1_404775_AA1310530	K01792 E5.1.3.15	glucose-6-phosphate 1-epimerase [EC:5.1.3.15]
TRIAE_CS42_6AS_TGACv1_485290_AA1542580	K01792 E5.1.3.15	glucose-6-phosphate 1-epimerase [EC:5.1.3.15]
TRIAE_CS42_6BS_TGACv1_514490_AA1660500	K01792 E5.1.3.15	glucose-6-phosphate 1-epimerase [EC:5.1.3.15]
TRIAE_CS42_7AS_TGACv1_569789_AA1824100	K01792 E5.1.3.15	glucose-6-phosphate 1-epimerase [EC:5.1.3.15]
TRIAE_CS42_7DL_TGACv1_603244_AA1979020	K01792 E5.1.3.15	glucose-6-phosphate 1-epimerase [EC:5.1.3.15]
TRIAE_CS42_U_TGACv1_641204_AA2088320	K01792 E5.1.3.15	glucose-6-phosphate 1-epimerase [EC:5.1.3.15]
TRIAE_CS42_5AL_TGACv1_375477_AA1222460	K03103 MINPP1	multiple inositol-polyphosphate phosphatase / 2,3-bisphosphoglycerate 3-phosphatase [EC:3.1.3.62 3.1.3.80]
TRIAE_CS42_5BL_TGACv1_407781_AA1359510	K03103 MINPP1	multiple inositol-polyphosphate phosphatase / 2,3-bisphosphoglycerate 3-phosphatase [EC:3.1.3.62 3.1.3.80]
TRIAE_CS42_2AS_TGACv1_113589_AA0358260	K00131 gapN	glyceraldehyde-3-phosphate dehydrogenase (NADP+) [EC:1.2.1.9]
TRIAE_CS42_2BS_TGACv1_148182_AA0491170	K00131 gapN	glyceraldehyde-3-phosphate dehydrogenase (NADP+) [EC:1.2.1.9]
TRIAE_CS42_2DS_TGACv1_177805_AA0584930	K00131 gapN	glyceraldehyde-3-phosphate dehydrogenase (NADP+) [EC:1.2.1.9]
TRIAE_CS42_4AS_TGACv1_307555_AA1021350	K01610 E4.1.1.49, pckA	phosphoenolpyruvate carboxykinase (ATP) [EC:4.1.1.49]
TRIAE_CS42_4BL_TGACv1_320481_AA1040930	K01610 E4.1.1.49, pckA	phosphoenolpyruvate carboxykinase (ATP) [EC:4.1.1.49]
00020 Citrate cycle (TCA cycle) [PATH:ko00020]
TRIAE_CS42_5AL_TGACv1_379781_AA1256830	K01647 CS, gltA	citrate synthase [EC:2.3.3.1]
TRIAE_CS42_5BL_TGACv1_404412_AA1298880	K01647 CS, gltA	citrate synthase [EC:2.3.3.1]
TRIAE_CS42_5DL_TGACv1_434037_AA1427680	K01647 CS, gltA	citrate synthase [EC:2.3.3.1]
TRIAE_CS42_6AS_TGACv1_487101_AA1568080	K01647 CS, gltA	citrate synthase [EC:2.3.3.1]
TRIAE_CS42_6BS_TGACv1_514828_AA1664820	K01647 CS, gltA	citrate synthase [EC:2.3.3.1]
TRIAE_CS42_4AL_TGACv1_290223_AA0983090	K01648 ACLY	ATP citrate (pro-S)-lyase [EC:2.3.3.8]
TRIAE_CS42_5DS_TGACv1_456913_AA1479890	K01648 ACLY	ATP citrate (pro-S)-lyase [EC:2.3.3.8]
TRIAE_CS42_7AL_TGACv1_556574_AA1765940	K01648 ACLY	ATP citrate (pro-S)-lyase [EC:2.3.3.8]
TRIAE_CS42_7BL_TGACv1_577033_AA1863360	K01648 ACLY	ATP citrate (pro-S)-lyase [EC:2.3.3.8]
TRIAE_CS42_4BL_TGACv1_321492_AA1061290	K01681 ACO, acnA	aconitate hydratase [EC:4.2.1.3]
TRIAE_CS42_4DL_TGACv1_342960_AA1126160	K01681 ACO, acnA	aconitate hydratase [EC:4.2.1.3]
TRIAE_CS42_5AL_TGACv1_376232_AA1234150	K01681 ACO, acnA	aconitate hydratase [EC:4.2.1.3]
TRIAE_CS42_6AL_TGACv1_471656_AA1512390	K01681 ACO, acnA	aconitate hydratase [EC:4.2.1.3]
TRIAE_CS42_6BL_TGACv1_500845_AA1610610	K01681 ACO, acnA	aconitate hydratase [EC:4.2.1.3]
TRIAE_CS42_6DL_TGACv1_527381_AA1703110	K01681 ACO, acnA	aconitate hydratase [EC:4.2.1.3]
TRIAE_CS42_2AL_TGACv1_094054_AA0291710	K00031 IDH1, IDH2, icd	isocitrate dehydrogenase [EC:1.1.1.42]
TRIAE_CS42_3AL_TGACv1_196192_AA0658040	K00031 IDH1, IDH2, icd	isocitrate dehydrogenase [EC:1.1.1.42]
TRIAE_CS42_3AS_TGACv1_213008_AA0704720	K00031 IDH1, IDH2, icd	isocitrate dehydrogenase [EC:1.1.1.42]
TRIAE_CS42_3B_TGACv1_220917_AA0723640	K00031 IDH1, IDH2, icd	isocitrate dehydrogenase [EC:1.1.1.42]
TRIAE_CS42_3B_TGACv1_225653_AA0810720	K00031 IDH1, IDH2, icd	isocitrate dehydrogenase [EC:1.1.1.42]
TRIAE_CS42_3DL_TGACv1_249405_AA0847870	K00031 IDH1, IDH2, icd	isocitrate dehydrogenase [EC:1.1.1.42]
TRIAE_CS42_3DS_TGACv1_271913_AA0910770	K00031 IDH1, IDH2, icd	isocitrate dehydrogenase [EC:1.1.1.42]
TRIAE_CS42_2AL_TGACv1_093025_AA0269750	K00030 IDH3	isocitrate dehydrogenase (NAD+) [EC:1.1.1.41]
TRIAE_CS42_2BL_TGACv1_132202_AA0435990	K00030 IDH3	isocitrate dehydrogenase (NAD+) [EC:1.1.1.41]
TRIAE_CS42_2DL_TGACv1_158240_AA0513300	K00030 IDH3	isocitrate dehydrogenase (NAD+) [EC:1.1.1.41]
TRIAE_CS42_6AL_TGACv1_471687_AA1512900	K00030 IDH3	isocitrate dehydrogenase (NAD+) [EC:1.1.1.41]
TRIAE_CS42_6BL_TGACv1_499916_AA1594720	K00030 IDH3	isocitrate dehydrogenase (NAD+) [EC:1.1.1.41]
TRIAE_CS42_2AS_TGACv1_113238_AA0353310	K00164 OGDH, sucA	2-oxoglutarate dehydrogenase E1 component [EC:1.2.4.2]
TRIAE_CS42_2BS_TGACv1_146827_AA0473550	K00164 OGDH, sucA	2-oxoglutarate dehydrogenase E1 component [EC:1.2.4.2]
TRIAE_CS42_2AS_TGACv1_112201_AA0333000	K00658 DLST, sucB	2-oxoglutarate dehydrogenase E2 component (dihydrolipoamide succinyltransferase) [EC:2.3.1.61]
TRIAE_CS42_2BS_TGACv1_146881_AA0474750	K00658 DLST, sucB	2-oxoglutarate dehydrogenase E2 component (dihydrolipoamide succinyltransferase) [EC:2.3.1.61]
TRIAE_CS42_2DS_TGACv1_177327_AA0573740	K00658 DLST, sucB	2-oxoglutarate dehydrogenase E2 component (dihydrolipoamide succinyltransferase) [EC:2.3.1.61]
TRIAE_CS42_4BS_TGACv1_330348_AA1107290	K00658 DLST, sucB	2-oxoglutarate dehydrogenase E2 component (dihydrolipoamide succinyltransferase) [EC:2.3.1.61]
TRIAE_CS42_4DS_TGACv1_362069_AA1176360	K00658 DLST, sucB	2-oxoglutarate dehydrogenase E2 component (dihydrolipoamide succinyltransferase) [EC:2.3.1.61]
TRIAE_CS42_U_TGACv1_641084_AA2084590	K00658 DLST, sucB	2-oxoglutarate dehydrogenase E2 component (dihydrolipoamide succinyltransferase) [EC:2.3.1.61]
TRIAE_CS42_1AS_TGACv1_019394_AA0066090	K00382 DLD, lpd, pdhD	dihydrolipoamide dehydrogenase [EC:1.8.1.4]
TRIAE_CS42_1BL_TGACv1_030590_AA0094950	K00382 DLD, lpd, pdhD	dihydrolipoamide dehydrogenase [EC:1.8.1.4]
TRIAE_CS42_1BS_TGACv1_049391_AA0151900	K00382 DLD, lpd, pdhD	dihydrolipoamide dehydrogenase [EC:1.8.1.4]
TRIAE_CS42_1BS_TGACv1_050322_AA0170640	K00382 DLD, lpd, pdhD	dihydrolipoamide dehydrogenase [EC:1.8.1.4]
TRIAE_CS42_1DS_TGACv1_080515_AA0249340	K00382 DLD, lpd, pdhD	dihydrolipoamide dehydrogenase [EC:1.8.1.4]
TRIAE_CS42_1DS_TGACv1_081003_AA0256670	K00382 DLD, lpd, pdhD	dihydrolipoamide dehydrogenase [EC:1.8.1.4]
TRIAE_CS42_U_TGACv1_642031_AA2109890	K00382 DLD, lpd, pdhD	dihydrolipoamide dehydrogenase [EC:1.8.1.4]
TRIAE_CS42_2AS_TGACv1_114387_AA0366670	K01899 LSC1	succinyl-CoA synthetase alpha subunit [EC:6.2.1.4 6.2.1.5]
TRIAE_CS42_2BS_TGACv1_146230_AA0459580	K01899 LSC1	succinyl-CoA synthetase alpha subunit [EC:6.2.1.4 6.2.1.5]
TRIAE_CS42_6AL_TGACv1_474572_AA1535460	K01900 LSC2	succinyl-CoA synthetase beta subunit [EC:6.2.1.4 6.2.1.5]
TRIAE_CS42_6BL_TGACv1_500559_AA1606490	K01900 LSC2	succinyl-CoA synthetase beta subunit [EC:6.2.1.4 6.2.1.5]
TRIAE_CS42_6DL_TGACv1_526324_AA1679520	K01900 LSC2	succinyl-CoA synthetase beta subunit [EC:6.2.1.4 6.2.1.5]
TRIAE_CS42_2DL_TGACv1_158363_AA0516660	K00234 SDHA, SDH1	succinate dehydrogenase (ubiquinone) flavoprotein subunit [EC:1.3.5.1]
TRIAE_CS42_5AL_TGACv1_377012_AA1243200	K00234 SDHA, SDH1	succinate dehydrogenase (ubiquinone) flavoprotein subunit [EC:1.3.5.1]
TRIAE_CS42_5BL_TGACv1_404126_AA1285390	K00234 SDHA, SDH1	succinate dehydrogenase (ubiquinone) flavoprotein subunit [EC:1.3.5.1]
TRIAE_CS42_7AL_TGACv1_556119_AA1756230	K00235 SDHB, SDH2	succinate dehydrogenase (ubiquinone) iron-sulfur subunit [EC:1.3.5.1]
TRIAE_CS42_4AS_TGACv1_307458_AA1020520	K01679 E4.2.1.2B, fumC, FH	fumarate hydratase, class II [EC:4.2.1.2]
TRIAE_CS42_4BL_TGACv1_321079_AA1054920	K01679 E4.2.1.2B, fumC, FH	fumarate hydratase, class II [EC:4.2.1.2]
TRIAE_CS42_4DL_TGACv1_343304_AA1133000	K01679 E4.2.1.2B, fumC, FH	fumarate hydratase, class II [EC:4.2.1.2]
TRIAE_CS42_1AL_TGACv1_000087_AA0002830	K00025 MDH1	malate dehydrogenase [EC:1.1.1.37]
TRIAE_CS42_1BL_TGACv1_030950_AA0104200	K00025 MDH1	malate dehydrogenase [EC:1.1.1.37]
TRIAE_CS42_1DL_TGACv1_061661_AA0201230	K00025 MDH1	malate dehydrogenase [EC:1.1.1.37]
TRIAE_CS42_1AL_TGACv1_001101_AA0024930	K00026 MDH2	malate dehydrogenase [EC:1.1.1.37]
TRIAE_CS42_3AL_TGACv1_196333_AA0659530	K00026 MDH2	malate dehydrogenase [EC:1.1.1.37]
TRIAE_CS42_3B_TGACv1_223879_AA0788930	K00026 MDH2	malate dehydrogenase [EC:1.1.1.37]
TRIAE_CS42_5AL_TGACv1_377311_AA1245830	K00026 MDH2	malate dehydrogenase [EC:1.1.1.37]
TRIAE_CS42_5AS_TGACv1_394202_AA1278720	K00026 MDH2	malate dehydrogenase [EC:1.1.1.37]
TRIAE_CS42_5BL_TGACv1_406311_AA1343870	K00026 MDH2	malate dehydrogenase [EC:1.1.1.37]
TRIAE_CS42_5BS_TGACv1_423965_AA1385420	K00026 MDH2	malate dehydrogenase [EC:1.1.1.37]
TRIAE_CS42_5DL_TGACv1_434056_AA1428050	K00026 MDH2	malate dehydrogenase [EC:1.1.1.37]
TRIAE_CS42_7AL_TGACv1_560148_AA1801770	K00026 MDH2	malate dehydrogenase [EC:1.1.1.37]
TRIAE_CS42_7BL_TGACv1_578344_AA1893330	K00026 MDH2	malate dehydrogenase [EC:1.1.1.37]
TRIAE_CS42_4AS_TGACv1_307555_AA1021350	K01610 E4.1.1.49, pckA	phosphoenolpyruvate carboxykinase (ATP) [EC:4.1.1.49]
TRIAE_CS42_4BL_TGACv1_320481_AA1040930	K01610 E4.1.1.49, pckA	phosphoenolpyruvate carboxykinase (ATP) [EC:4.1.1.49]
TRIAE_CS42_2AS_TGACv1_112938_AA0348140	K00161 PDHA, pdhA	pyruvate dehydrogenase E1 component alpha subunit [EC:1.2.4.1]
TRIAE_CS42_2BS_TGACv1_148429_AA0492770	K00161 PDHA, pdhA	pyruvate dehydrogenase E1 component alpha subunit [EC:1.2.4.1]
TRIAE_CS42_6BL_TGACv1_500614_AA1607170	K00161 PDHA, pdhA	pyruvate dehydrogenase E1 component alpha subunit [EC:1.2.4.1]
TRIAE_CS42_7AS_TGACv1_570456_AA1835940	K00161 PDHA, pdhA	pyruvate dehydrogenase E1 component alpha subunit [EC:1.2.4.1]
TRIAE_CS42_5AL_TGACv1_375143_AA1216900	K00162 PDHB, pdhB	pyruvate dehydrogenase E1 component beta subunit [EC:1.2.4.1]
TRIAE_CS42_5AS_TGACv1_392973_AA1266990	K00162 PDHB, pdhB	pyruvate dehydrogenase E1 component beta subunit [EC:1.2.4.1]
TRIAE_CS42_5BL_TGACv1_404585_AA1305040	K00162 PDHB, pdhB	pyruvate dehydrogenase E1 component beta subunit [EC:1.2.4.1]
TRIAE_CS42_5BL_TGACv1_406279_AA1343630	K00162 PDHB, pdhB	pyruvate dehydrogenase E1 component beta subunit [EC:1.2.4.1]
TRIAE_CS42_5BS_TGACv1_423250_AA1372310	K00162 PDHB, pdhB	pyruvate dehydrogenase E1 component beta subunit [EC:1.2.4.1]
TRIAE_CS42_5DL_TGACv1_435448_AA1450760	K00162 PDHB, pdhB	pyruvate dehydrogenase E1 component beta subunit [EC:1.2.4.1]
TRIAE_CS42_7AS_TGACv1_569163_AA1808910	K00162 PDHB, pdhB	pyruvate dehydrogenase E1 component beta subunit [EC:1.2.4.1]
TRIAE_CS42_U_TGACv1_641537_AA2097390	K00162 PDHB, pdhB	pyruvate dehydrogenase E1 component beta subunit [EC:1.2.4.1]
TRIAE_CS42_4AL_TGACv1_292578_AA0999200	K00627 DLAT, aceF, pdhC	pyruvate dehydrogenase E2 component (dihydrolipoamide acetyltransferase) [EC:2.3.1.12]
TRIAE_CS42_5AL_TGACv1_374560_AA1203240	K00627 DLAT, aceF, pdhC	pyruvate dehydrogenase E2 component (dihydrolipoamide acetyltransferase) [EC:2.3.1.12]
TRIAE_CS42_5AL_TGACv1_377171_AA1244670	K00627 DLAT, aceF, pdhC	pyruvate dehydrogenase E2 component (dihydrolipoamide acetyltransferase) [EC:2.3.1.12]
TRIAE_CS42_5AS_TGACv1_393835_AA1276350	K00627 DLAT, aceF, pdhC	pyruvate dehydrogenase E2 component (dihydrolipoamide acetyltransferase) [EC:2.3.1.12]
TRIAE_CS42_5BL_TGACv1_405029_AA1318120	K00627 DLAT, aceF, pdhC	pyruvate dehydrogenase E2 component (dihydrolipoamide acetyltransferase) [EC:2.3.1.12]
TRIAE_CS42_5BL_TGACv1_407418_AA1356680	K00627 DLAT, aceF, pdhC	pyruvate dehydrogenase E2 component (dihydrolipoamide acetyltransferase) [EC:2.3.1.12]
TRIAE_CS42_6AS_TGACv1_486115_AA1557000	K00627 DLAT, aceF, pdhC	pyruvate dehydrogenase E2 component (dihydrolipoamide acetyltransferase) [EC:2.3.1.12]
TRIAE_CS42_6BS_TGACv1_514091_AA1654910	K00627 DLAT, aceF, pdhC	pyruvate dehydrogenase E2 component (dihydrolipoamide acetyltransferase) [EC:2.3.1.12]
TRIAE_CS42_6DS_TGACv1_544326_AA1747750	K00627 DLAT, aceF, pdhC	pyruvate dehydrogenase E2 component (dihydrolipoamide acetyltransferase) [EC:2.3.1.12]
TRIAE_CS42_7AL_TGACv1_559149_AA1798370	K00627 DLAT, aceF, pdhC	pyruvate dehydrogenase E2 component (dihydrolipoamide acetyltransferase) [EC:2.3.1.12]
TRIAE_CS42_7AS_TGACv1_570089_AA1830240	K00627 DLAT, aceF, pdhC	pyruvate dehydrogenase E2 component (dihydrolipoamide acetyltransferase) [EC:2.3.1.12]
TRIAE_CS42_7DS_TGACv1_622603_AA2042460	K00627 DLAT, aceF, pdhC	pyruvate dehydrogenase E2 component (dihydrolipoamide acetyltransferase) [EC:2.3.1.12]
TRIAE_CS42_U_TGACv1_641127_AA2086260	K00627 DLAT, aceF, pdhC	pyruvate dehydrogenase E2 component (dihydrolipoamide acetyltransferase) [EC:2.3.1.12]
00030 Pentose phosphate pathway [PATH:ko00030]
TRIAE_CS42_1AS_TGACv1_019549_AA0068020	K01810 GPI, pgi	glucose-6-phosphate isomerase [EC:5.3.1.9]
TRIAE_CS42_1BS_TGACv1_050050_AA0166630	K01810 GPI, pgi	glucose-6-phosphate isomerase [EC:5.3.1.9]
TRIAE_CS42_1DS_TGACv1_081340_AA0260080	K01810 GPI, pgi	glucose-6-phosphate isomerase [EC:5.3.1.9]
TRIAE_CS42_5AL_TGACv1_376506_AA1237760	K01810 GPI, pgi	glucose-6-phosphate isomerase [EC:5.3.1.9]
TRIAE_CS42_5BL_TGACv1_408334_AA1362930	K01810 GPI, pgi	glucose-6-phosphate isomerase [EC:5.3.1.9]
TRIAE_CS42_2AL_TGACv1_094970_AA0305380	K00036 G6PD, zwf	glucose-6-phosphate 1-dehydrogenase [EC:1.1.1.49 1.1.1.363]
TRIAE_CS42_2AS_TGACv1_112635_AA0342690	K00036 G6PD, zwf	glucose-6-phosphate 1-dehydrogenase [EC:1.1.1.49 1.1.1.363]
TRIAE_CS42_2DL_TGACv1_159783_AA0542720	K00036 G6PD, zwf	glucose-6-phosphate 1-dehydrogenase [EC:1.1.1.49 1.1.1.363]
TRIAE_CS42_4AS_TGACv1_309072_AA1030290	K00036 G6PD, zwf	glucose-6-phosphate 1-dehydrogenase [EC:1.1.1.49 1.1.1.363]
TRIAE_CS42_4BL_TGACv1_320443_AA1039420	K00036 G6PD, zwf	glucose-6-phosphate 1-dehydrogenase [EC:1.1.1.49 1.1.1.363]
TRIAE_CS42_6AL_TGACv1_473639_AA1532140	K00036 G6PD, zwf	glucose-6-phosphate 1-dehydrogenase [EC:1.1.1.49 1.1.1.363]
TRIAE_CS42_6AS_TGACv1_486794_AA1565090	K00036 G6PD, zwf	glucose-6-phosphate 1-dehydrogenase [EC:1.1.1.49 1.1.1.363]
TRIAE_CS42_6BS_TGACv1_513182_AA1633250	K00036 G6PD, zwf	glucose-6-phosphate 1-dehydrogenase [EC:1.1.1.49 1.1.1.363]
TRIAE_CS42_2AS_TGACv1_113417_AA0355730	K01057 PGLS, pgl, devB	6-phosphogluconolactonase [EC:3.1.1.31]
TRIAE_CS42_2BS_TGACv1_146252_AA0460450	K01057 PGLS, pgl, devB	6-phosphogluconolactonase [EC:3.1.1.31]
TRIAE_CS42_5BL_TGACv1_405530_AA1329550	K01057 PGLS, pgl, devB	6-phosphogluconolactonase [EC:3.1.1.31]
TRIAE_CS42_7AS_TGACv1_569658_AA1821250	K01057 PGLS, pgl, devB	6-phosphogluconolactonase [EC:3.1.1.31]
TRIAE_CS42_1BL_TGACv1_031793_AA0120640	K00033 PGD, gnd, gntZ	6-phosphogluconate dehydrogenase [EC:1.1.1.44 1.1.1.343]
TRIAE_CS42_3B_TGACv1_221263_AA0735530	K00033 PGD, gnd, gntZ	6-phosphogluconate dehydrogenase [EC:1.1.1.44 1.1.1.343]
TRIAE_CS42_7AS_TGACv1_569743_AA1823190	K00033 PGD, gnd, gntZ	6-phosphogluconate dehydrogenase [EC:1.1.1.44 1.1.1.343]
TRIAE_CS42_7AS_TGACv1_570191_AA1831910	K00033 PGD, gnd, gntZ	6-phosphogluconate dehydrogenase [EC:1.1.1.44 1.1.1.343]
TRIAE_CS42_7DS_TGACv1_624347_AA2060690	K00033 PGD, gnd, gntZ	6-phosphogluconate dehydrogenase [EC:1.1.1.44 1.1.1.343]
TRIAE_CS42_4AS_TGACv1_307866_AA1024160	K01783 rpe, RPE	ribulose-phosphate 3-epimerase [EC:5.1.3.1]
TRIAE_CS42_4BL_TGACv1_320442_AA1039270	K01783 rpe, RPE	ribulose-phosphate 3-epimerase [EC:5.1.3.1]
TRIAE_CS42_4DL_TGACv1_344198_AA1144820	K01783 rpe, RPE	ribulose-phosphate 3-epimerase [EC:5.1.3.1]
TRIAE_CS42_5AL_TGACv1_375418_AA1221280	K01783 rpe, RPE	ribulose-phosphate 3-epimerase [EC:5.1.3.1]
TRIAE_CS42_4AL_TGACv1_290435_AA0985480	K00615 E2.2.1.1, tktA, tktB	transketolase [EC:2.2.1.1]
TRIAE_CS42_7AS_TGACv1_569503_AA1817670	K00615 E2.2.1.1, tktA, tktB	transketolase [EC:2.2.1.1]
TRIAE_CS42_3AL_TGACv1_194856_AA0640690	K00616 E2.2.1.2, talA, talB	transaldolase [EC:2.2.1.2]
TRIAE_CS42_3B_TGACv1_221870_AA0752100	K00616 E2.2.1.2, talA, talB	transaldolase [EC:2.2.1.2]
TRIAE_CS42_7AL_TGACv1_557290_AA1779370	K00616 E2.2.1.2, talA, talB	transaldolase [EC:2.2.1.2]
TRIAE_CS42_2AS_TGACv1_113269_AA0353720	K01807 rpiA	ribose 5-phosphate isomerase A [EC:5.3.1.6]
TRIAE_CS42_2BL_TGACv1_129409_AA0382410	K01807 rpiA	ribose 5-phosphate isomerase A [EC:5.3.1.6]
TRIAE_CS42_2DS_TGACv1_178644_AA0598960	K01807 rpiA	ribose 5-phosphate isomerase A [EC:5.3.1.6]
TRIAE_CS42_5AL_TGACv1_376389_AA1236180	K01807 rpiA	ribose 5-phosphate isomerase A [EC:5.3.1.6]
TRIAE_CS42_5BL_TGACv1_405558_AA1330260	K01807 rpiA	ribose 5-phosphate isomerase A [EC:5.3.1.6]
TRIAE_CS42_6BS_TGACv1_515227_AA1668340	K01807 rpiA	ribose 5-phosphate isomerase A [EC:5.3.1.6]
TRIAE_CS42_3AL_TGACv1_193857_AA0621040	K00852 rbsK, RBKS	ribokinase [EC:2.7.1.15]
TRIAE_CS42_U_TGACv1_641702_AA2101930	K00852 rbsK, RBKS	ribokinase [EC:2.7.1.15]
TRIAE_CS42_4AL_TGACv1_288277_AA0943460	K01835 pgm	phosphoglucomutase [EC:5.4.2.2]
TRIAE_CS42_4BS_TGACv1_328907_AA1095320	K01835 pgm	phosphoglucomutase [EC:5.4.2.2]
TRIAE_CS42_4DS_TGACv1_361179_AA1162870	K01835 pgm	phosphoglucomutase [EC:5.4.2.2]
TRIAE_CS42_6AS_TGACv1_486180_AA1557910	K00948 PRPS, prsA	ribose-phosphate pyrophosphokinase [EC:2.7.6.1]
TRIAE_CS42_6BS_TGACv1_515103_AA1667340	K00948 PRPS, prsA	ribose-phosphate pyrophosphokinase [EC:2.7.6.1]
TRIAE_CS42_7AL_TGACv1_557293_AA1779380	K00948 PRPS, prsA	ribose-phosphate pyrophosphokinase [EC:2.7.6.1]
TRIAE_CS42_7BL_TGACv1_579128_AA1904410	K00948 PRPS, prsA	ribose-phosphate pyrophosphokinase [EC:2.7.6.1]
TRIAE_CS42_2AS_TGACv1_113589_AA0358260	K00131 gapN	glyceraldehyde-3-phosphate dehydrogenase (NADP+) [EC:1.2.1.9]
TRIAE_CS42_2BS_TGACv1_148182_AA0491170	K00131 gapN	glyceraldehyde-3-phosphate dehydrogenase (NADP+) [EC:1.2.1.9]
TRIAE_CS42_2DS_TGACv1_177805_AA0584930	K00131 gapN	glyceraldehyde-3-phosphate dehydrogenase (NADP+) [EC:1.2.1.9]
TRIAE_CS42_4AL_TGACv1_289397_AA0970170	K00851 E2.7.1.12, gntK, idnK	gluconokinase [EC:2.7.1.12]
TRIAE_CS42_7AS_TGACv1_570025_AA1828960	K00851 E2.7.1.12, gntK, idnK	gluconokinase [EC:2.7.1.12]
TRIAE_CS42_3AL_TGACv1_195966_AA0655990	K01623 ALDO	fructose-bisphosphate aldolase, class I [EC:4.1.2.13]
TRIAE_CS42_3AL_TGACv1_196429_AA0660330	K01623 ALDO	fructose-bisphosphate aldolase, class I [EC:4.1.2.13]
TRIAE_CS42_3AS_TGACv1_210508_AA0674090	K01623 ALDO	fructose-bisphosphate aldolase, class I [EC:4.1.2.13]
TRIAE_CS42_3B_TGACv1_221301_AA0736640	K01623 ALDO	fructose-bisphosphate aldolase, class I [EC:4.1.2.13]
TRIAE_CS42_3B_TGACv1_221609_AA0745810	K01623 ALDO	fructose-bisphosphate aldolase, class I [EC:4.1.2.13]
TRIAE_CS42_3B_TGACv1_222439_AA0764590	K01623 ALDO	fructose-bisphosphate aldolase, class I [EC:4.1.2.13]
TRIAE_CS42_3DS_TGACv1_273209_AA0929470	K01623 ALDO	fructose-bisphosphate aldolase, class I [EC:4.1.2.13]
TRIAE_CS42_4AL_TGACv1_289694_AA0975400	K01623 ALDO	fructose-bisphosphate aldolase, class I [EC:4.1.2.13]
TRIAE_CS42_4BS_TGACv1_328216_AA1084770	K01623 ALDO	fructose-bisphosphate aldolase, class I [EC:4.1.2.13]
TRIAE_CS42_5BS_TGACv1_423387_AA1375670	K01623 ALDO	fructose-bisphosphate aldolase, class I [EC:4.1.2.13]
TRIAE_CS42_5DS_TGACv1_456793_AA1478070	K01623 ALDO	fructose-bisphosphate aldolase, class I [EC:4.1.2.13]
TRIAE_CS42_7AL_TGACv1_557283_AA1779230	K01623 ALDO	fructose-bisphosphate aldolase, class I [EC:4.1.2.13]
TRIAE_CS42_7BL_TGACv1_578216_AA1891270	K01623 ALDO	fructose-bisphosphate aldolase, class I [EC:4.1.2.13]
TRIAE_CS42_7DL_TGACv1_603309_AA1980610	K01623 ALDO	fructose-bisphosphate aldolase, class I [EC:4.1.2.13]
TRIAE_CS42_1AL_TGACv1_001137_AA0025700	K03841 FBP, fbp	fructose-1,6-bisphosphatase I [EC:3.1.3.11]
TRIAE_CS42_1BL_TGACv1_031993_AA0123950	K03841 FBP, fbp	fructose-1,6-bisphosphatase I [EC:3.1.3.11]
TRIAE_CS42_3AL_TGACv1_195795_AA0654050	K03841 FBP, fbp	fructose-1,6-bisphosphatase I [EC:3.1.3.11]
TRIAE_CS42_3B_TGACv1_220915_AA0723590	K03841 FBP, fbp	fructose-1,6-bisphosphatase I [EC:3.1.3.11]
TRIAE_CS42_3DL_TGACv1_250627_AA0871280	K03841 FBP, fbp	fructose-1,6-bisphosphatase I [EC:3.1.3.11]
TRIAE_CS42_4BL_TGACv1_321861_AA1066350	K03841 FBP, fbp	fructose-1,6-bisphosphatase I [EC:3.1.3.11]
TRIAE_CS42_4DL_TGACv1_344100_AA1143650	K03841 FBP, fbp	fructose-1,6-bisphosphatase I [EC:3.1.3.11]
TRIAE_CS42_7AL_TGACv1_556057_AA1754050	K03841 FBP, fbp	fructose-1,6-bisphosphatase I [EC:3.1.3.11]
TRIAE_CS42_7BL_TGACv1_577840_AA1884410	K03841 FBP, fbp	fructose-1,6-bisphosphatase I [EC:3.1.3.11]
TRIAE_CS42_1AL_TGACv1_000755_AA0018450	K00850 pfkA, PFK	6-phosphofructokinase 1 [EC:2.7.1.11]
TRIAE_CS42_1BL_TGACv1_032269_AA0127750	K00850 pfkA, PFK	6-phosphofructokinase 1 [EC:2.7.1.11]
TRIAE_CS42_1DL_TGACv1_063603_AA0229020	K00850 pfkA, PFK	6-phosphofructokinase 1 [EC:2.7.1.11]
TRIAE_CS42_2AL_TGACv1_093681_AA0285090	K00850 pfkA, PFK	6-phosphofructokinase 1 [EC:2.7.1.11]
TRIAE_CS42_2BL_TGACv1_131551_AA0429100	K00850 pfkA, PFK	6-phosphofructokinase 1 [EC:2.7.1.11]
TRIAE_CS42_3AS_TGACv1_212085_AA0697550	K00850 pfkA, PFK	6-phosphofructokinase 1 [EC:2.7.1.11]
TRIAE_CS42_3B_TGACv1_220673_AA0714800	K00850 pfkA, PFK	6-phosphofructokinase 1 [EC:2.7.1.11]
TRIAE_CS42_3B_TGACv1_225417_AA0808160	K00850 pfkA, PFK	6-phosphofructokinase 1 [EC:2.7.1.11]
TRIAE_CS42_3DS_TGACv1_272729_AA0924400	K00850 pfkA, PFK	6-phosphofructokinase 1 [EC:2.7.1.11]
TRIAE_CS42_4AL_TGACv1_290300_AA0983760	K00850 pfkA, PFK	6-phosphofructokinase 1 [EC:2.7.1.11]
TRIAE_CS42_5AL_TGACv1_376312_AA1235190	K00850 pfkA, PFK	6-phosphofructokinase 1 [EC:2.7.1.11]
TRIAE_CS42_5AS_TGACv1_393193_AA1269590	K00850 pfkA, PFK	6-phosphofructokinase 1 [EC:2.7.1.11]
TRIAE_CS42_5BL_TGACv1_405293_AA1324210	K00850 pfkA, PFK	6-phosphofructokinase 1 [EC:2.7.1.11]
TRIAE_CS42_5BS_TGACv1_423923_AA1385030	K00850 pfkA, PFK	6-phosphofructokinase 1 [EC:2.7.1.11]
TRIAE_CS42_7AS_TGACv1_570101_AA1830430	K00850 pfkA, PFK	6-phosphofructokinase 1 [EC:2.7.1.11]
TRIAE_CS42_7AS_TGACv1_570780_AA1840810	K21071 pfk, pfp	ATP-dependent phosphofructokinase / diphosphate-dependent phosphofructokinase [EC:2.7.1.11 2.7.1.90]
TRIAE_CS42_6AL_TGACv1_471645_AA1512290	K00895 pfp, PFP	diphosphate-dependent phosphofructokinase [EC:2.7.1.90]
TRIAE_CS42_6BL_TGACv1_499594_AA1586970	K00895 pfp, PFP	diphosphate-dependent phosphofructokinase [EC:2.7.1.90]
TRIAE_CS42_6DL_TGACv1_527064_AA1697940	K00895 pfp, PFP	diphosphate-dependent phosphofructokinase [EC:2.7.1.90]
TRIAE_CS42_7BS_TGACv1_592649_AA1942290	K00895 pfp, PFP	diphosphate-dependent phosphofructokinase [EC:2.7.1.90]
TRIAE_CS42_7DS_TGACv1_622764_AA2045010	K00895 pfp, PFP	diphosphate-dependent phosphofructokinase [EC:2.7.1.90]
00040 Pentose and glucuronate interconversions [PATH:ko00040]
TRIAE_CS42_1BL_TGACv1_030496_AA0092320	K01051 E3.1.1.11	pectinesterase [EC:3.1.1.11]
TRIAE_CS42_1BL_TGACv1_030751_AA0099860	K01051 E3.1.1.11	pectinesterase [EC:3.1.1.11]
TRIAE_CS42_2BS_TGACv1_146717_AA0471440	K01051 E3.1.1.11	pectinesterase [EC:3.1.1.11]
TRIAE_CS42_2AS_TGACv1_114053_AA0363670	K01728 pel	pectate lyase [EC:4.2.2.2]
TRIAE_CS42_2BS_TGACv1_146057_AA0454400	K01728 pel	pectate lyase [EC:4.2.2.2]
TRIAE_CS42_6AS_TGACv1_486737_AA1564620	K01728 pel	pectate lyase [EC:4.2.2.2]
TRIAE_CS42_4BS_TGACv1_328460_AA1088100	K01184 E3.2.1.15	polygalacturonase [EC:3.2.1.15]
TRIAE_CS42_1AL_TGACv1_000696_AA0017290	K00699 UGT	glucuronosyltransferase [EC:2.4.1.17]
TRIAE_CS42_1BL_TGACv1_031152_AA0108740	K00699 UGT	glucuronosyltransferase [EC:2.4.1.17]
TRIAE_CS42_2AL_TGACv1_093072_AA0271230	K00699 UGT	glucuronosyltransferase [EC:2.4.1.17]
TRIAE_CS42_2AS_TGACv1_112635_AA0342760	K00699 UGT	glucuronosyltransferase [EC:2.4.1.17]
TRIAE_CS42_2AS_TGACv1_113792_AA0360550	K00699 UGT	glucuronosyltransferase [EC:2.4.1.17]
TRIAE_CS42_2BL_TGACv1_129330_AA0378960	K00699 UGT	glucuronosyltransferase [EC:2.4.1.17]
TRIAE_CS42_2BL_TGACv1_129417_AA0382710	K00699 UGT	glucuronosyltransferase [EC:2.4.1.17]
TRIAE_CS42_2BL_TGACv1_129417_AA0382740	K00699 UGT	glucuronosyltransferase [EC:2.4.1.17]
TRIAE_CS42_2BL_TGACv1_129417_AA0382750	K00699 UGT	glucuronosyltransferase [EC:2.4.1.17]
TRIAE_CS42_2BL_TGACv1_129995_AA0401220	K00699 UGT	glucuronosyltransferase [EC:2.4.1.17]
TRIAE_CS42_2BL_TGACv1_134379_AA0444050	K00699 UGT	glucuronosyltransferase [EC:2.4.1.17]
TRIAE_CS42_2BS_TGACv1_146212_AA0458920	K00699 UGT	glucuronosyltransferase [EC:2.4.1.17]
TRIAE_CS42_2BS_TGACv1_146212_AA0458930	K00699 UGT	glucuronosyltransferase [EC:2.4.1.17]
TRIAE_CS42_3AL_TGACv1_194004_AA0624370	K00699 UGT	glucuronosyltransferase [EC:2.4.1.17]
TRIAE_CS42_3AL_TGACv1_195696_AA0652840	K00699 UGT	glucuronosyltransferase [EC:2.4.1.17]
TRIAE_CS42_3AS_TGACv1_211530_AA0691240	K00699 UGT	glucuronosyltransferase [EC:2.4.1.17]
TRIAE_CS42_3B_TGACv1_221200_AA0733620	K00699 UGT	glucuronosyltransferase [EC:2.4.1.17]
TRIAE_CS42_3B_TGACv1_222201_AA0759680	K00699 UGT	glucuronosyltransferase [EC:2.4.1.17]
TRIAE_CS42_3B_TGACv1_222356_AA0762980	K00699 UGT	glucuronosyltransferase [EC:2.4.1.17]
TRIAE_CS42_5AS_TGACv1_393820_AA1276260	K00699 UGT	glucuronosyltransferase [EC:2.4.1.17]
TRIAE_CS42_5BL_TGACv1_404233_AA1291500	K00699 UGT	glucuronosyltransferase [EC:2.4.1.17]
TRIAE_CS42_5BL_TGACv1_404418_AA1299240	K00699 UGT	glucuronosyltransferase [EC:2.4.1.17]
TRIAE_CS42_5BL_TGACv1_405759_AA1334850	K00699 UGT	glucuronosyltransferase [EC:2.4.1.17]
TRIAE_CS42_5BL_TGACv1_406391_AA1345000	K00699 UGT	glucuronosyltransferase [EC:2.4.1.17]
TRIAE_CS42_6AS_TGACv1_486559_AA1562640	K00699 UGT	glucuronosyltransferase [EC:2.4.1.17]
TRIAE_CS42_6BL_TGACv1_499908_AA1594400	K00699 UGT	glucuronosyltransferase [EC:2.4.1.17]
TRIAE_CS42_6BS_TGACv1_515900_AA1672790	K00699 UGT	glucuronosyltransferase [EC:2.4.1.17]
TRIAE_CS42_7BL_TGACv1_577254_AA1870230	K00699 UGT	glucuronosyltransferase [EC:2.4.1.17]
TRIAE_CS42_7BS_TGACv1_591871_AA1924040	K00699 UGT	glucuronosyltransferase [EC:2.4.1.17]
TRIAE_CS42_7BS_TGACv1_592970_AA1946870	K00699 UGT	glucuronosyltransferase [EC:2.4.1.17]
TRIAE_CS42_U_TGACv1_640760_AA2072850	K00699 UGT	glucuronosyltransferase [EC:2.4.1.17]
TRIAE_CS42_U_TGACv1_642023_AA2109730	K00699 UGT	glucuronosyltransferase [EC:2.4.1.17]
TRIAE_CS42_6BS_TGACv1_513531_AA1644210	K16190 GLCAK	glucuronokinase [EC:2.7.1.43]
TRIAE_CS42_7AL_TGACv1_558996_AA1797410	K12447 USP	UDP-sugar pyrophosphorylase [EC:2.7.7.64]
TRIAE_CS42_7BL_TGACv1_577395_AA1874340	K12447 USP	UDP-sugar pyrophosphorylase [EC:2.7.7.64]
TRIAE_CS42_4AL_TGACv1_288304_AA0944130	K00012 UGDH, ugd	UDPglucose 6-dehydrogenase [EC:1.1.1.22]
TRIAE_CS42_4BS_TGACv1_328669_AA1091980	K00012 UGDH, ugd	UDPglucose 6-dehydrogenase [EC:1.1.1.22]
TRIAE_CS42_4DS_TGACv1_362004_AA1175590	K00012 UGDH, ugd	UDPglucose 6-dehydrogenase [EC:1.1.1.22]
TRIAE_CS42_5AL_TGACv1_375282_AA1219100	K00012 UGDH, ugd	UDPglucose 6-dehydrogenase [EC:1.1.1.22]
TRIAE_CS42_5BL_TGACv1_404418_AA1299220	K00012 UGDH, ugd	UDPglucose 6-dehydrogenase [EC:1.1.1.22]
TRIAE_CS42_5DL_TGACv1_433028_AA1398770	K00012 UGDH, ugd	UDPglucose 6-dehydrogenase [EC:1.1.1.22]
TRIAE_CS42_5AL_TGACv1_374888_AA1211020	K00963 UGP2, galU, galF	UTP--glucose-1-phosphate uridylyltransferase [EC:2.7.7.9]
TRIAE_CS42_5BL_TGACv1_404975_AA1316790	K00963 UGP2, galU, galF	UTP--glucose-1-phosphate uridylyltransferase [EC:2.7.7.9]
TRIAE_CS42_5DL_TGACv1_433008_AA1397780	K00963 UGP2, galU, galF	UTP--glucose-1-phosphate uridylyltransferase [EC:2.7.7.9]
TRIAE_CS42_1AL_TGACv1_001352_AA0029120	K00002 AKR1A1, adh	alcohol dehydrogenase (NADP+) [EC:1.1.1.2]
TRIAE_CS42_1BL_TGACv1_031459_AA0114540	K00002 AKR1A1, adh	alcohol dehydrogenase (NADP+) [EC:1.1.1.2]
TRIAE_CS42_3AL_TGACv1_195540_AA0650910	K00002 AKR1A1, adh	alcohol dehydrogenase (NADP+) [EC:1.1.1.2]
TRIAE_CS42_4AS_TGACv1_307866_AA1024160	K01783 rpe, RPE	ribulose-phosphate 3-epimerase [EC:5.1.3.1]
TRIAE_CS42_4BL_TGACv1_320442_AA1039270	K01783 rpe, RPE	ribulose-phosphate 3-epimerase [EC:5.1.3.1]
TRIAE_CS42_4DL_TGACv1_344198_AA1144820	K01783 rpe, RPE	ribulose-phosphate 3-epimerase [EC:5.1.3.1]
TRIAE_CS42_5AL_TGACv1_375418_AA1221280	K01783 rpe, RPE	ribulose-phosphate 3-epimerase [EC:5.1.3.1]
TRIAE_CS42_2AS_TGACv1_113509_AA0357040	K00854 xylB, XYLB	xylulokinase [EC:2.7.1.17]
TRIAE_CS42_2BL_TGACv1_129454_AA0384550	K00854 xylB, XYLB	xylulokinase [EC:2.7.1.17]
TRIAE_CS42_2BS_TGACv1_148997_AA0495900	K00854 xylB, XYLB	xylulokinase [EC:2.7.1.17]
TRIAE_CS42_2AS_TGACv1_113092_AA0351090	K01805 xylA	xylose isomerase [EC:5.3.1.5]
TRIAE_CS42_2BS_TGACv1_147123_AA0478380	K01805 xylA	xylose isomerase [EC:5.3.1.5]
TRIAE_CS42_2BL_TGACv1_130804_AA0418180	K00011 AKR1B	aldehyde reductase [EC:1.1.1.21]
TRIAE_CS42_6BS_TGACv1_513467_AA1642470	K17743 XR	D-xylose reductase [EC:1.1.1.307]
TRIAE_CS42_7AS_TGACv1_571503_AA1848170	K00008 SORD, gutB	L-iditol 2-dehydrogenase [EC:1.1.1.14]
TRIAE_CS42_7BS_TGACv1_593156_AA1948750	K00008 SORD, gutB	L-iditol 2-dehydrogenase [EC:1.1.1.14]
00051 Fructose and mannose metabolism [PATH:ko00051]
TRIAE_CS42_3AL_TGACv1_195763_AA0653660	K19355 MAN	mannan endo-1,4-beta-mannosidase [EC:3.2.1.78]
TRIAE_CS42_5BL_TGACv1_405664_AA1332490	K19355 MAN	mannan endo-1,4-beta-mannosidase [EC:3.2.1.78]
TRIAE_CS42_7BS_TGACv1_591975_AA1927140	K19355 MAN	mannan endo-1,4-beta-mannosidase [EC:3.2.1.78]
TRIAE_CS42_1AL_TGACv1_000284_AA0008040	K00847 E2.7.1.4, scrK	fructokinase [EC:2.7.1.4]
TRIAE_CS42_3B_TGACv1_224633_AA0799040	K00847 E2.7.1.4, scrK	fructokinase [EC:2.7.1.4]
TRIAE_CS42_3DL_TGACv1_249164_AA0840030	K00847 E2.7.1.4, scrK	fructokinase [EC:2.7.1.4]
TRIAE_CS42_5AL_TGACv1_374661_AA1205960	K00847 E2.7.1.4, scrK	fructokinase [EC:2.7.1.4]
TRIAE_CS42_7AS_TGACv1_569246_AA1811280	K00847 E2.7.1.4, scrK	fructokinase [EC:2.7.1.4]
TRIAE_CS42_7BL_TGACv1_576818_AA1855980	K00847 E2.7.1.4, scrK	fructokinase [EC:2.7.1.4]
TRIAE_CS42_7DS_TGACv1_621522_AA2018250	K00847 E2.7.1.4, scrK	fructokinase [EC:2.7.1.4]
TRIAE_CS42_3AS_TGACv1_211158_AA0686190	K01809 manA, MPI	mannose-6-phosphate isomerase [EC:5.3.1.8]
TRIAE_CS42_3B_TGACv1_220836_AA0720940	K01809 manA, MPI	mannose-6-phosphate isomerase [EC:5.3.1.8]
TRIAE_CS42_4AL_TGACv1_289401_AA0970330	K01809 manA, MPI	mannose-6-phosphate isomerase [EC:5.3.1.8]
TRIAE_CS42_4BS_TGACv1_327930_AA1079100	K01809 manA, MPI	mannose-6-phosphate isomerase [EC:5.3.1.8]
TRIAE_CS42_2AL_TGACv1_093532_AA0281910	K17497 PMM	phosphomannomutase [EC:5.4.2.8]
TRIAE_CS42_2BL_TGACv1_130153_AA0405120	K17497 PMM	phosphomannomutase [EC:5.4.2.8]
TRIAE_CS42_2DL_TGACv1_161730_AA0560380	K17497 PMM	phosphomannomutase [EC:5.4.2.8]
TRIAE_CS42_4AL_TGACv1_288463_AA0949320	K17497 PMM	phosphomannomutase [EC:5.4.2.8]
TRIAE_CS42_4BL_TGACv1_320436_AA1039020	K17497 PMM	phosphomannomutase [EC:5.4.2.8]
TRIAE_CS42_4DL_TGACv1_344093_AA1143610	K17497 PMM	phosphomannomutase [EC:5.4.2.8]
TRIAE_CS42_3AL_TGACv1_196152_AA0657700	K00966 GMPP	mannose-1-phosphate guanylyltransferase [EC:2.7.7.13]
TRIAE_CS42_3B_TGACv1_221037_AA0727760	K00966 GMPP	mannose-1-phosphate guanylyltransferase [EC:2.7.7.13]
TRIAE_CS42_4BL_TGACv1_321990_AA1067520	K00966 GMPP	mannose-1-phosphate guanylyltransferase [EC:2.7.7.13]
TRIAE_CS42_U_TGACv1_641765_AA2103680	K00966 GMPP	mannose-1-phosphate guanylyltransferase [EC:2.7.7.13]
TRIAE_CS42_U_TGACv1_642889_AA2124450	K00966 GMPP	mannose-1-phosphate guanylyltransferase [EC:2.7.7.13]
TRIAE_CS42_7AS_TGACv1_570144_AA1831170	K01711 gmd, GMDS	GDPmannose 4,6-dehydratase [EC:4.2.1.47]
TRIAE_CS42_7AS_TGACv1_569320_AA1813430	K18447 NUDX14	ADP-sugar diphosphatase [EC:3.6.1.21]
TRIAE_CS42_5AL_TGACv1_375836_AA1227770	K05305 FUK	fucokinase [EC:2.7.1.52]
TRIAE_CS42_U_TGACv1_641031_AA2082830	K05305 FUK	fucokinase [EC:2.7.1.52]
TRIAE_CS42_1AL_TGACv1_001075_AA0024540	K00844 HK	hexokinase [EC:2.7.1.1]
TRIAE_CS42_1BL_TGACv1_030579_AA0094680	K00844 HK	hexokinase [EC:2.7.1.1]
TRIAE_CS42_1BS_TGACv1_050013_AA0165940	K00844 HK	hexokinase [EC:2.7.1.1]
TRIAE_CS42_1DL_TGACv1_063099_AA0223880	K00844 HK	hexokinase [EC:2.7.1.1]
TRIAE_CS42_1DS_TGACv1_082224_AA0264200	K00844 HK	hexokinase [EC:2.7.1.1]
TRIAE_CS42_2BS_TGACv1_147204_AA0479730	K00844 HK	hexokinase [EC:2.7.1.1]
TRIAE_CS42_3AL_TGACv1_194363_AA0631810	K00844 HK	hexokinase [EC:2.7.1.1]
TRIAE_CS42_3AL_TGACv1_196642_AA0662170	K00844 HK	hexokinase [EC:2.7.1.1]
TRIAE_CS42_3B_TGACv1_224660_AA0799510	K00844 HK	hexokinase [EC:2.7.1.1]
TRIAE_CS42_3B_TGACv1_225183_AA0805920	K00844 HK	hexokinase [EC:2.7.1.1]
TRIAE_CS42_1AL_TGACv1_000755_AA0018450	K00850 pfkA, PFK	6-phosphofructokinase 1 [EC:2.7.1.11]
TRIAE_CS42_1BL_TGACv1_032269_AA0127750	K00850 pfkA, PFK	6-phosphofructokinase 1 [EC:2.7.1.11]
TRIAE_CS42_1DL_TGACv1_063603_AA0229020	K00850 pfkA, PFK	6-phosphofructokinase 1 [EC:2.7.1.11]
TRIAE_CS42_2AL_TGACv1_093681_AA0285090	K00850 pfkA, PFK	6-phosphofructokinase 1 [EC:2.7.1.11]
TRIAE_CS42_2BL_TGACv1_131551_AA0429100	K00850 pfkA, PFK	6-phosphofructokinase 1 [EC:2.7.1.11]
TRIAE_CS42_3AS_TGACv1_212085_AA0697550	K00850 pfkA, PFK	6-phosphofructokinase 1 [EC:2.7.1.11]
TRIAE_CS42_3B_TGACv1_220673_AA0714800	K00850 pfkA, PFK	6-phosphofructokinase 1 [EC:2.7.1.11]
TRIAE_CS42_3B_TGACv1_225417_AA0808160	K00850 pfkA, PFK	6-phosphofructokinase 1 [EC:2.7.1.11]
TRIAE_CS42_3DS_TGACv1_272729_AA0924400	K00850 pfkA, PFK	6-phosphofructokinase 1 [EC:2.7.1.11]
TRIAE_CS42_4AL_TGACv1_290300_AA0983760	K00850 pfkA, PFK	6-phosphofructokinase 1 [EC:2.7.1.11]
TRIAE_CS42_5AL_TGACv1_376312_AA1235190	K00850 pfkA, PFK	6-phosphofructokinase 1 [EC:2.7.1.11]
TRIAE_CS42_5AS_TGACv1_393193_AA1269590	K00850 pfkA, PFK	6-phosphofructokinase 1 [EC:2.7.1.11]
TRIAE_CS42_5BL_TGACv1_405293_AA1324210	K00850 pfkA, PFK	6-phosphofructokinase 1 [EC:2.7.1.11]
TRIAE_CS42_5BS_TGACv1_423923_AA1385030	K00850 pfkA, PFK	6-phosphofructokinase 1 [EC:2.7.1.11]
TRIAE_CS42_7AS_TGACv1_570101_AA1830430	K00850 pfkA, PFK	6-phosphofructokinase 1 [EC:2.7.1.11]
TRIAE_CS42_7AS_TGACv1_570780_AA1840810	K21071 pfk, pfp	ATP-dependent phosphofructokinase / diphosphate-dependent phosphofructokinase [EC:2.7.1.11 2.7.1.90]
TRIAE_CS42_6AL_TGACv1_471645_AA1512290	K00895 pfp, PFP	diphosphate-dependent phosphofructokinase [EC:2.7.1.90]
TRIAE_CS42_6BL_TGACv1_499594_AA1586970	K00895 pfp, PFP	diphosphate-dependent phosphofructokinase [EC:2.7.1.90]
TRIAE_CS42_6DL_TGACv1_527064_AA1697940	K00895 pfp, PFP	diphosphate-dependent phosphofructokinase [EC:2.7.1.90]
TRIAE_CS42_7BS_TGACv1_592649_AA1942290	K00895 pfp, PFP	diphosphate-dependent phosphofructokinase [EC:2.7.1.90]
TRIAE_CS42_7DS_TGACv1_622764_AA2045010	K00895 pfp, PFP	diphosphate-dependent phosphofructokinase [EC:2.7.1.90]
TRIAE_CS42_1AL_TGACv1_001137_AA0025700	K03841 FBP, fbp	fructose-1,6-bisphosphatase I [EC:3.1.3.11]
TRIAE_CS42_1BL_TGACv1_031993_AA0123950	K03841 FBP, fbp	fructose-1,6-bisphosphatase I [EC:3.1.3.11]
TRIAE_CS42_3AL_TGACv1_195795_AA0654050	K03841 FBP, fbp	fructose-1,6-bisphosphatase I [EC:3.1.3.11]
TRIAE_CS42_3B_TGACv1_220915_AA0723590	K03841 FBP, fbp	fructose-1,6-bisphosphatase I [EC:3.1.3.11]
TRIAE_CS42_3DL_TGACv1_250627_AA0871280	K03841 FBP, fbp	fructose-1,6-bisphosphatase I [EC:3.1.3.11]
TRIAE_CS42_4BL_TGACv1_321861_AA1066350	K03841 FBP, fbp	fructose-1,6-bisphosphatase I [EC:3.1.3.11]
TRIAE_CS42_4DL_TGACv1_344100_AA1143650	K03841 FBP, fbp	fructose-1,6-bisphosphatase I [EC:3.1.3.11]
TRIAE_CS42_7AL_TGACv1_556057_AA1754050	K03841 FBP, fbp	fructose-1,6-bisphosphatase I [EC:3.1.3.11]
TRIAE_CS42_7BL_TGACv1_577840_AA1884410	K03841 FBP, fbp	fructose-1,6-bisphosphatase I [EC:3.1.3.11]
TRIAE_CS42_4AS_TGACv1_306645_AA1011430	K19029 PFKFB2	6-phosphofructo-2-kinase / fructose-2,6-biphosphatase 2 [EC:2.7.1.105 3.1.3.46]
TRIAE_CS42_4BL_TGACv1_320480_AA1040880	K19029 PFKFB2	6-phosphofructo-2-kinase / fructose-2,6-biphosphatase 2 [EC:2.7.1.105 3.1.3.46]
TRIAE_CS42_1AS_TGACv1_019973_AA0073360	K01103 PFKFB3	6-phosphofructo-2-kinase / fructose-2,6-biphosphatase 3 [EC:2.7.1.105 3.1.3.46]
TRIAE_CS42_1BS_TGACv1_050073_AA0167070	K01103 PFKFB3	6-phosphofructo-2-kinase / fructose-2,6-biphosphatase 3 [EC:2.7.1.105 3.1.3.46]
TRIAE_CS42_1DS_TGACv1_080756_AA0253310	K01103 PFKFB3	6-phosphofructo-2-kinase / fructose-2,6-biphosphatase 3 [EC:2.7.1.105 3.1.3.46]
TRIAE_CS42_5AL_TGACv1_376164_AA1233040	K14634 TIGAR	fructose-2,6-bisphosphatase [EC:3.1.3.46]
TRIAE_CS42_7AS_TGACv1_571503_AA1848170	K00008 SORD, gutB	L-iditol 2-dehydrogenase [EC:1.1.1.14]
TRIAE_CS42_7BS_TGACv1_593156_AA1948750	K00008 SORD, gutB	L-iditol 2-dehydrogenase [EC:1.1.1.14]
TRIAE_CS42_2BL_TGACv1_130804_AA0418180	K00011 AKR1B	aldehyde reductase [EC:1.1.1.21]
TRIAE_CS42_2AS_TGACv1_113092_AA0351090	K01805 xylA	xylose isomerase [EC:5.3.1.5]
TRIAE_CS42_2BS_TGACv1_147123_AA0478380	K01805 xylA	xylose isomerase [EC:5.3.1.5]
TRIAE_CS42_3AL_TGACv1_195966_AA0655990	K01623 ALDO	fructose-bisphosphate aldolase, class I [EC:4.1.2.13]
TRIAE_CS42_3AL_TGACv1_196429_AA0660330	K01623 ALDO	fructose-bisphosphate aldolase, class I [EC:4.1.2.13]
TRIAE_CS42_3AS_TGACv1_210508_AA0674090	K01623 ALDO	fructose-bisphosphate aldolase, class I [EC:4.1.2.13]
TRIAE_CS42_3B_TGACv1_221301_AA0736640	K01623 ALDO	fructose-bisphosphate aldolase, class I [EC:4.1.2.13]
TRIAE_CS42_3B_TGACv1_221609_AA0745810	K01623 ALDO	fructose-bisphosphate aldolase, class I [EC:4.1.2.13]
TRIAE_CS42_3B_TGACv1_222439_AA0764590	K01623 ALDO	fructose-bisphosphate aldolase, class I [EC:4.1.2.13]
TRIAE_CS42_3DS_TGACv1_273209_AA0929470	K01623 ALDO	fructose-bisphosphate aldolase, class I [EC:4.1.2.13]
TRIAE_CS42_4AL_TGACv1_289694_AA0975400	K01623 ALDO	fructose-bisphosphate aldolase, class I [EC:4.1.2.13]
TRIAE_CS42_4BS_TGACv1_328216_AA1084770	K01623 ALDO	fructose-bisphosphate aldolase, class I [EC:4.1.2.13]
TRIAE_CS42_5BS_TGACv1_423387_AA1375670	K01623 ALDO	fructose-bisphosphate aldolase, class I [EC:4.1.2.13]
TRIAE_CS42_5DS_TGACv1_456793_AA1478070	K01623 ALDO	fructose-bisphosphate aldolase, class I [EC:4.1.2.13]
TRIAE_CS42_7AL_TGACv1_557283_AA1779230	K01623 ALDO	fructose-bisphosphate aldolase, class I [EC:4.1.2.13]
TRIAE_CS42_7BL_TGACv1_578216_AA1891270	K01623 ALDO	fructose-bisphosphate aldolase, class I [EC:4.1.2.13]
TRIAE_CS42_7DL_TGACv1_603309_AA1980610	K01623 ALDO	fructose-bisphosphate aldolase, class I [EC:4.1.2.13]
TRIAE_CS42_3AL_TGACv1_194635_AA0637160	K01803 TPI, tpiA	triosephosphate isomerase (TIM) [EC:5.3.1.1]
TRIAE_CS42_3B_TGACv1_226284_AA0815680	K01803 TPI, tpiA	triosephosphate isomerase (TIM) [EC:5.3.1.1]
TRIAE_CS42_5AL_TGACv1_376895_AA1242150	K01803 TPI, tpiA	triosephosphate isomerase (TIM) [EC:5.3.1.1]
TRIAE_CS42_5BL_TGACv1_404542_AA1303580	K01803 TPI, tpiA	triosephosphate isomerase (TIM) [EC:5.3.1.1]
TRIAE_CS42_4AL_TGACv1_289207_AA0967270	K00863 DAK, TKFC	triose/dihydroxyacetone kinase / FAD-AMP lyase (cyclizing) [EC:2.7.1.28 2.7.1.29 4.6.1.15]
TRIAE_CS42_4BS_TGACv1_327933_AA1079150	K00863 DAK, TKFC	triose/dihydroxyacetone kinase / FAD-AMP lyase (cyclizing) [EC:2.7.1.28 2.7.1.29 4.6.1.15]
TRIAE_CS42_4AL_TGACv1_288223_AA0941200	K03332 fruA	fructan beta-fructosidase [EC:3.2.1.80]
TRIAE_CS42_7AS_TGACv1_570274_AA1833190	K03332 fruA	fructan beta-fructosidase [EC:3.2.1.80]
00052 Galactose metabolism [PATH:ko00052]
TRIAE_CS42_2AL_TGACv1_094477_AA0298440	K01785 galM, GALM	aldose 1-epimerase [EC:5.1.3.3]
TRIAE_CS42_2AS_TGACv1_114841_AA0369690	K01785 galM, GALM	aldose 1-epimerase [EC:5.1.3.3]
TRIAE_CS42_2BL_TGACv1_131851_AA0432880	K01785 galM, GALM	aldose 1-epimerase [EC:5.1.3.3]
TRIAE_CS42_2BS_TGACv1_146270_AA0460890	K01785 galM, GALM	aldose 1-epimerase [EC:5.1.3.3]
TRIAE_CS42_7AS_TGACv1_570380_AA1834790	K01785 galM, GALM	aldose 1-epimerase [EC:5.1.3.3]
TRIAE_CS42_7BS_TGACv1_594257_AA1956920	K01785 galM, GALM	aldose 1-epimerase [EC:5.1.3.3]
TRIAE_CS42_7BL_TGACv1_577469_AA1876040	K00849 galK	galactokinase [EC:2.7.1.6]
TRIAE_CS42_U_TGACv1_641902_AA2106990	K00965 galT, GALT	UDPglucose--hexose-1-phosphate uridylyltransferase [EC:2.7.7.12]
TRIAE_CS42_1AL_TGACv1_000473_AA0012920	K01784 galE, GALE	UDP-glucose 4-epimerase [EC:5.1.3.2]
TRIAE_CS42_1BL_TGACv1_030377_AA0088490	K01784 galE, GALE	UDP-glucose 4-epimerase [EC:5.1.3.2]
TRIAE_CS42_5AL_TGACv1_374977_AA1213150	K01784 galE, GALE	UDP-glucose 4-epimerase [EC:5.1.3.2]
TRIAE_CS42_5BL_TGACv1_407436_AA1356860	K01784 galE, GALE	UDP-glucose 4-epimerase [EC:5.1.3.2]
TRIAE_CS42_5DL_TGACv1_433530_AA1415640	K01784 galE, GALE	UDP-glucose 4-epimerase [EC:5.1.3.2]
TRIAE_CS42_5DL_TGACv1_434763_AA1441240	K01784 galE, GALE	UDP-glucose 4-epimerase [EC:5.1.3.2]
TRIAE_CS42_5AL_TGACv1_374888_AA1211020	K00963 UGP2, galU, galF	UTP--glucose-1-phosphate uridylyltransferase [EC:2.7.7.9]
TRIAE_CS42_5BL_TGACv1_404975_AA1316790	K00963 UGP2, galU, galF	UTP--glucose-1-phosphate uridylyltransferase [EC:2.7.7.9]
TRIAE_CS42_5DL_TGACv1_433008_AA1397780	K00963 UGP2, galU, galF	UTP--glucose-1-phosphate uridylyltransferase [EC:2.7.7.9]
TRIAE_CS42_4AL_TGACv1_288277_AA0943460	K01835 pgm	phosphoglucomutase [EC:5.4.2.2]
TRIAE_CS42_4BS_TGACv1_328907_AA1095320	K01835 pgm	phosphoglucomutase [EC:5.4.2.2]
TRIAE_CS42_4DS_TGACv1_361179_AA1162870	K01835 pgm	phosphoglucomutase [EC:5.4.2.2]
TRIAE_CS42_1AL_TGACv1_001075_AA0024540	K00844 HK	hexokinase [EC:2.7.1.1]
TRIAE_CS42_1BL_TGACv1_030579_AA0094680	K00844 HK	hexokinase [EC:2.7.1.1]
TRIAE_CS42_1BS_TGACv1_050013_AA0165940	K00844 HK	hexokinase [EC:2.7.1.1]
TRIAE_CS42_1DL_TGACv1_063099_AA0223880	K00844 HK	hexokinase [EC:2.7.1.1]
TRIAE_CS42_1DS_TGACv1_082224_AA0264200	K00844 HK	hexokinase [EC:2.7.1.1]
TRIAE_CS42_2BS_TGACv1_147204_AA0479730	K00844 HK	hexokinase [EC:2.7.1.1]
TRIAE_CS42_3AL_TGACv1_194363_AA0631810	K00844 HK	hexokinase [EC:2.7.1.1]
TRIAE_CS42_3AL_TGACv1_196642_AA0662170	K00844 HK	hexokinase [EC:2.7.1.1]
TRIAE_CS42_3B_TGACv1_224660_AA0799510	K00844 HK	hexokinase [EC:2.7.1.1]
TRIAE_CS42_3B_TGACv1_225183_AA0805920	K00844 HK	hexokinase [EC:2.7.1.1]
TRIAE_CS42_3B_TGACv1_227614_AA0824090	K01190 lacZ	beta-galactosidase [EC:3.2.1.23]
TRIAE_CS42_1AL_TGACv1_000249_AA0007310	K12309 GLB1, ELNR1	beta-galactosidase [EC:3.2.1.23]
TRIAE_CS42_1BL_TGACv1_030460_AA0091450	K12309 GLB1, ELNR1	beta-galactosidase [EC:3.2.1.23]
TRIAE_CS42_7AL_TGACv1_558996_AA1797410	K12447 USP	UDP-sugar pyrophosphorylase [EC:2.7.7.64]
TRIAE_CS42_7BL_TGACv1_577395_AA1874340	K12447 USP	UDP-sugar pyrophosphorylase [EC:2.7.7.64]
TRIAE_CS42_2AS_TGACv1_112396_AA0337300	K18819 GOLS	inositol 3-alpha-galactosyltransferase [EC:2.4.1.123]
TRIAE_CS42_2AS_TGACv1_113940_AA0362600	K18819 GOLS	inositol 3-alpha-galactosyltransferase [EC:2.4.1.123]
TRIAE_CS42_2AS_TGACv1_114529_AA0367820	K18819 GOLS	inositol 3-alpha-galactosyltransferase [EC:2.4.1.123]
TRIAE_CS42_2BS_TGACv1_147022_AA0476710	K18819 GOLS	inositol 3-alpha-galactosyltransferase [EC:2.4.1.123]
TRIAE_CS42_2BS_TGACv1_147575_AA0485010	K18819 GOLS	inositol 3-alpha-galactosyltransferase [EC:2.4.1.123]
TRIAE_CS42_2BS_TGACv1_148283_AA0491910	K18819 GOLS	inositol 3-alpha-galactosyltransferase [EC:2.4.1.123]
TRIAE_CS42_2DS_TGACv1_177760_AA0584150	K18819 GOLS	inositol 3-alpha-galactosyltransferase [EC:2.4.1.123]
TRIAE_CS42_4AS_TGACv1_306597_AA1010860	K18819 GOLS	inositol 3-alpha-galactosyltransferase [EC:2.4.1.123]
TRIAE_CS42_4BL_TGACv1_321883_AA1066600	K18819 GOLS	inositol 3-alpha-galactosyltransferase [EC:2.4.1.123]
TRIAE_CS42_3AS_TGACv1_211725_AA0693400	K06617 E2.4.1.82	raffinose synthase [EC:2.4.1.82]
TRIAE_CS42_3B_TGACv1_222685_AA0768900	K06617 E2.4.1.82	raffinose synthase [EC:2.4.1.82]
TRIAE_CS42_7BS_TGACv1_592313_AA1935560	K06617 E2.4.1.82	raffinose synthase [EC:2.4.1.82]
TRIAE_CS42_7BS_TGACv1_592503_AA1939380	K06617 E2.4.1.82	raffinose synthase [EC:2.4.1.82]
TRIAE_CS42_U_TGACv1_643560_AA2133000	K06617 E2.4.1.82	raffinose synthase [EC:2.4.1.82]
TRIAE_CS42_1AL_TGACv1_000751_AA0018370	K07407 E3.2.1.22B, galA, rafA	alpha-galactosidase [EC:3.2.1.22]
TRIAE_CS42_1AL_TGACv1_001127_AA0025460	K07407 E3.2.1.22B, galA, rafA	alpha-galactosidase [EC:3.2.1.22]
TRIAE_CS42_1BL_TGACv1_031497_AA0115100	K07407 E3.2.1.22B, galA, rafA	alpha-galactosidase [EC:3.2.1.22]
TRIAE_CS42_1BL_TGACv1_033598_AA0140580	K07407 E3.2.1.22B, galA, rafA	alpha-galactosidase [EC:3.2.1.22]
TRIAE_CS42_1DL_TGACv1_063732_AA0230310	K07407 E3.2.1.22B, galA, rafA	alpha-galactosidase [EC:3.2.1.22]
TRIAE_CS42_2BS_TGACv1_145886_AA0448110	K07407 E3.2.1.22B, galA, rafA	alpha-galactosidase [EC:3.2.1.22]
TRIAE_CS42_2BL_TGACv1_130804_AA0418180	K00011 AKR1B	aldehyde reductase [EC:1.1.1.21]
TRIAE_CS42_1AL_TGACv1_000755_AA0018450	K00850 pfkA, PFK	6-phosphofructokinase 1 [EC:2.7.1.11]
TRIAE_CS42_1BL_TGACv1_032269_AA0127750	K00850 pfkA, PFK	6-phosphofructokinase 1 [EC:2.7.1.11]
TRIAE_CS42_1DL_TGACv1_063603_AA0229020	K00850 pfkA, PFK	6-phosphofructokinase 1 [EC:2.7.1.11]
TRIAE_CS42_2AL_TGACv1_093681_AA0285090	K00850 pfkA, PFK	6-phosphofructokinase 1 [EC:2.7.1.11]
TRIAE_CS42_2BL_TGACv1_131551_AA0429100	K00850 pfkA, PFK	6-phosphofructokinase 1 [EC:2.7.1.11]
TRIAE_CS42_3AS_TGACv1_212085_AA0697550	K00850 pfkA, PFK	6-phosphofructokinase 1 [EC:2.7.1.11]
TRIAE_CS42_3B_TGACv1_220673_AA0714800	K00850 pfkA, PFK	6-phosphofructokinase 1 [EC:2.7.1.11]
TRIAE_CS42_3B_TGACv1_225417_AA0808160	K00850 pfkA, PFK	6-phosphofructokinase 1 [EC:2.7.1.11]
TRIAE_CS42_3DS_TGACv1_272729_AA0924400	K00850 pfkA, PFK	6-phosphofructokinase 1 [EC:2.7.1.11]
TRIAE_CS42_4AL_TGACv1_290300_AA0983760	K00850 pfkA, PFK	6-phosphofructokinase 1 [EC:2.7.1.11]
TRIAE_CS42_5AL_TGACv1_376312_AA1235190	K00850 pfkA, PFK	6-phosphofructokinase 1 [EC:2.7.1.11]
TRIAE_CS42_5AS_TGACv1_393193_AA1269590	K00850 pfkA, PFK	6-phosphofructokinase 1 [EC:2.7.1.11]
TRIAE_CS42_5BL_TGACv1_405293_AA1324210	K00850 pfkA, PFK	6-phosphofructokinase 1 [EC:2.7.1.11]
TRIAE_CS42_5BS_TGACv1_423923_AA1385030	K00850 pfkA, PFK	6-phosphofructokinase 1 [EC:2.7.1.11]
TRIAE_CS42_7AS_TGACv1_570101_AA1830430	K00850 pfkA, PFK	6-phosphofructokinase 1 [EC:2.7.1.11]
TRIAE_CS42_7AS_TGACv1_570780_AA1840810	K21071 pfk, pfp	ATP-dependent phosphofructokinase / diphosphate-dependent phosphofructokinase [EC:2.7.1.11 2.7.1.90]
TRIAE_CS42_2AL_TGACv1_094021_AA0291190	K01193 INV, sacA	beta-fructofuranosidase [EC:3.2.1.26]
TRIAE_CS42_2BL_TGACv1_129785_AA0395960	K01193 INV, sacA	beta-fructofuranosidase [EC:3.2.1.26]
TRIAE_CS42_2BL_TGACv1_130022_AA0401820	K01193 INV, sacA	beta-fructofuranosidase [EC:3.2.1.26]
TRIAE_CS42_2BL_TGACv1_130187_AA0405800	K01193 INV, sacA	beta-fructofuranosidase [EC:3.2.1.26]
TRIAE_CS42_3AL_TGACv1_194067_AA0625760	K01193 INV, sacA	beta-fructofuranosidase [EC:3.2.1.26]
TRIAE_CS42_3B_TGACv1_223856_AA0788510	K01193 INV, sacA	beta-fructofuranosidase [EC:3.2.1.26]
TRIAE_CS42_4AL_TGACv1_290078_AA0981380	K01193 INV, sacA	beta-fructofuranosidase [EC:3.2.1.26]
TRIAE_CS42_5AL_TGACv1_374619_AA1204630	K01193 INV, sacA	beta-fructofuranosidase [EC:3.2.1.26]
TRIAE_CS42_6BS_TGACv1_515484_AA1670340	K01193 INV, sacA	beta-fructofuranosidase [EC:3.2.1.26]
TRIAE_CS42_7AL_TGACv1_557364_AA1780390	K01187 malZ	alpha-glucosidase [EC:3.2.1.20]
00053 Ascorbate and aldarate metabolism [PATH:ko00053]
TRIAE_CS42_4AL_TGACv1_288304_AA0944130	K00012 UGDH, ugd	UDPglucose 6-dehydrogenase [EC:1.1.1.22]
TRIAE_CS42_4BS_TGACv1_328669_AA1091980	K00012 UGDH, ugd	UDPglucose 6-dehydrogenase [EC:1.1.1.22]
TRIAE_CS42_4DS_TGACv1_362004_AA1175590	K00012 UGDH, ugd	UDPglucose 6-dehydrogenase [EC:1.1.1.22]
TRIAE_CS42_5AL_TGACv1_375282_AA1219100	K00012 UGDH, ugd	UDPglucose 6-dehydrogenase [EC:1.1.1.22]
TRIAE_CS42_5BL_TGACv1_404418_AA1299220	K00012 UGDH, ugd	UDPglucose 6-dehydrogenase [EC:1.1.1.22]
TRIAE_CS42_5DL_TGACv1_433028_AA1398770	K00012 UGDH, ugd	UDPglucose 6-dehydrogenase [EC:1.1.1.22]
TRIAE_CS42_7AL_TGACv1_558996_AA1797410	K12447 USP	UDP-sugar pyrophosphorylase [EC:2.7.7.64]
TRIAE_CS42_7BL_TGACv1_577395_AA1874340	K12447 USP	UDP-sugar pyrophosphorylase [EC:2.7.7.64]
TRIAE_CS42_6BS_TGACv1_513531_AA1644210	K16190 GLCAK	glucuronokinase [EC:2.7.1.43]
TRIAE_CS42_1AL_TGACv1_000696_AA0017290	K00699 UGT	glucuronosyltransferase [EC:2.4.1.17]
TRIAE_CS42_1BL_TGACv1_031152_AA0108740	K00699 UGT	glucuronosyltransferase [EC:2.4.1.17]
TRIAE_CS42_2AL_TGACv1_093072_AA0271230	K00699 UGT	glucuronosyltransferase [EC:2.4.1.17]
TRIAE_CS42_2AS_TGACv1_112635_AA0342760	K00699 UGT	glucuronosyltransferase [EC:2.4.1.17]
TRIAE_CS42_2AS_TGACv1_113792_AA0360550	K00699 UGT	glucuronosyltransferase [EC:2.4.1.17]
TRIAE_CS42_2BL_TGACv1_129330_AA0378960	K00699 UGT	glucuronosyltransferase [EC:2.4.1.17]
TRIAE_CS42_2BL_TGACv1_129417_AA0382710	K00699 UGT	glucuronosyltransferase [EC:2.4.1.17]
TRIAE_CS42_2BL_TGACv1_129417_AA0382740	K00699 UGT	glucuronosyltransferase [EC:2.4.1.17]
TRIAE_CS42_2BL_TGACv1_129417_AA0382750	K00699 UGT	glucuronosyltransferase [EC:2.4.1.17]
TRIAE_CS42_2BL_TGACv1_129995_AA0401220	K00699 UGT	glucuronosyltransferase [EC:2.4.1.17]
TRIAE_CS42_2BL_TGACv1_134379_AA0444050	K00699 UGT	glucuronosyltransferase [EC:2.4.1.17]
TRIAE_CS42_2BS_TGACv1_146212_AA0458920	K00699 UGT	glucuronosyltransferase [EC:2.4.1.17]
TRIAE_CS42_2BS_TGACv1_146212_AA0458930	K00699 UGT	glucuronosyltransferase [EC:2.4.1.17]
TRIAE_CS42_3AL_TGACv1_194004_AA0624370	K00699 UGT	glucuronosyltransferase [EC:2.4.1.17]
TRIAE_CS42_3AL_TGACv1_195696_AA0652840	K00699 UGT	glucuronosyltransferase [EC:2.4.1.17]
TRIAE_CS42_3AS_TGACv1_211530_AA0691240	K00699 UGT	glucuronosyltransferase [EC:2.4.1.17]
TRIAE_CS42_3B_TGACv1_221200_AA0733620	K00699 UGT	glucuronosyltransferase [EC:2.4.1.17]
TRIAE_CS42_3B_TGACv1_222201_AA0759680	K00699 UGT	glucuronosyltransferase [EC:2.4.1.17]
TRIAE_CS42_3B_TGACv1_222356_AA0762980	K00699 UGT	glucuronosyltransferase [EC:2.4.1.17]
TRIAE_CS42_5AS_TGACv1_393820_AA1276260	K00699 UGT	glucuronosyltransferase [EC:2.4.1.17]
TRIAE_CS42_5BL_TGACv1_404233_AA1291500	K00699 UGT	glucuronosyltransferase [EC:2.4.1.17]
TRIAE_CS42_5BL_TGACv1_404418_AA1299240	K00699 UGT	glucuronosyltransferase [EC:2.4.1.17]
TRIAE_CS42_5BL_TGACv1_405759_AA1334850	K00699 UGT	glucuronosyltransferase [EC:2.4.1.17]
TRIAE_CS42_5BL_TGACv1_406391_AA1345000	K00699 UGT	glucuronosyltransferase [EC:2.4.1.17]
TRIAE_CS42_6AS_TGACv1_486559_AA1562640	K00699 UGT	glucuronosyltransferase [EC:2.4.1.17]
TRIAE_CS42_6BL_TGACv1_499908_AA1594400	K00699 UGT	glucuronosyltransferase [EC:2.4.1.17]
TRIAE_CS42_6BS_TGACv1_515900_AA1672790	K00699 UGT	glucuronosyltransferase [EC:2.4.1.17]
TRIAE_CS42_7BL_TGACv1_577254_AA1870230	K00699 UGT	glucuronosyltransferase [EC:2.4.1.17]
TRIAE_CS42_7BS_TGACv1_591871_AA1924040	K00699 UGT	glucuronosyltransferase [EC:2.4.1.17]
TRIAE_CS42_7BS_TGACv1_592970_AA1946870	K00699 UGT	glucuronosyltransferase [EC:2.4.1.17]
TRIAE_CS42_U_TGACv1_640760_AA2072850	K00699 UGT	glucuronosyltransferase [EC:2.4.1.17]
TRIAE_CS42_U_TGACv1_642023_AA2109730	K00699 UGT	glucuronosyltransferase [EC:2.4.1.17]
TRIAE_CS42_7AL_TGACv1_556467_AA1763690	K00469 MIOX	inositol oxygenase [EC:1.13.99.1]
TRIAE_CS42_1AL_TGACv1_000482_AA0013200	K10046 GME	GDP-D-mannose 3', 5'-epimerase [EC:5.1.3.18 5.1.3.-]
TRIAE_CS42_1BL_TGACv1_031763_AA0120240	K10046 GME	GDP-D-mannose 3', 5'-epimerase [EC:5.1.3.18 5.1.3.-]
TRIAE_CS42_5AL_TGACv1_375559_AA1223720	K10046 GME	GDP-D-mannose 3', 5'-epimerase [EC:5.1.3.18 5.1.3.-]
TRIAE_CS42_5BL_TGACv1_404629_AA1306770	K10046 GME	GDP-D-mannose 3', 5'-epimerase [EC:5.1.3.18 5.1.3.-]
TRIAE_CS42_5DL_TGACv1_436391_AA1460700	K10046 GME	GDP-D-mannose 3', 5'-epimerase [EC:5.1.3.18 5.1.3.-]
TRIAE_CS42_4AL_TGACv1_291340_AA0993970	K14190 VTC2_5	GDP-L-galactose phosphorylase [EC:2.7.7.69]
TRIAE_CS42_4BS_TGACv1_329134_AA1098110	K14190 VTC2_5	GDP-L-galactose phosphorylase [EC:2.7.7.69]
TRIAE_CS42_4BS_TGACv1_328490_AA1088680	K10047 VTC4	inositol-phosphate phosphatase / L-galactose 1-phosphate phosphatase [EC:3.1.3.25 3.1.3.93]
TRIAE_CS42_3AS_TGACv1_212338_AA0700120	K18649 IMPL2	inositol-phosphate phosphatase / L-galactose 1-phosphate phosphatase / histidinol-phosphatase [EC:3.1.3.25 3.1.3.93 3.1.3.15]
TRIAE_CS42_3B_TGACv1_220765_AA0718610	K18649 IMPL2	inositol-phosphate phosphatase / L-galactose 1-phosphate phosphatase / histidinol-phosphatase [EC:3.1.3.25 3.1.3.93 3.1.3.15]
TRIAE_CS42_5AS_TGACv1_393899_AA1277070	K17744 GalDH	L-galactose dehydrogenase [EC:1.1.1.316]
TRIAE_CS42_5BS_TGACv1_425022_AA1392340	K17744 GalDH	L-galactose dehydrogenase [EC:1.1.1.316]
TRIAE_CS42_5AL_TGACv1_379316_AA1256040	K00225 GLDH	L-galactono-1,4-lactone dehydrogenase [EC:1.3.2.3]
TRIAE_CS42_5BL_TGACv1_407246_AA1354790	K00225 GLDH	L-galactono-1,4-lactone dehydrogenase [EC:1.3.2.3]
TRIAE_CS42_4AL_TGACv1_289606_AA0973980	K08232 E1.6.5.4	monodehydroascorbate reductase (NADH) [EC:1.6.5.4]
TRIAE_CS42_4BS_TGACv1_329408_AA1100960	K08232 E1.6.5.4	monodehydroascorbate reductase (NADH) [EC:1.6.5.4]
TRIAE_CS42_6AL_TGACv1_471762_AA1513920	K08232 E1.6.5.4	monodehydroascorbate reductase (NADH) [EC:1.6.5.4]
TRIAE_CS42_6BL_TGACv1_499432_AA1582460	K08232 E1.6.5.4	monodehydroascorbate reductase (NADH) [EC:1.6.5.4]
TRIAE_CS42_7AL_TGACv1_556324_AA1760960	K08232 E1.6.5.4	monodehydroascorbate reductase (NADH) [EC:1.6.5.4]
TRIAE_CS42_7DS_TGACv1_622150_AA2033940	K08232 E1.6.5.4	monodehydroascorbate reductase (NADH) [EC:1.6.5.4]
TRIAE_CS42_U_TGACv1_642723_AA2122250	K08232 E1.6.5.4	monodehydroascorbate reductase (NADH) [EC:1.6.5.4]
TRIAE_CS42_2AL_TGACv1_095116_AA0307060	K00434 E1.11.1.11	L-ascorbate peroxidase [EC:1.11.1.11]
TRIAE_CS42_2BL_TGACv1_130399_AA0410390	K00434 E1.11.1.11	L-ascorbate peroxidase [EC:1.11.1.11]
TRIAE_CS42_2BL_TGACv1_130632_AA0415000	K00434 E1.11.1.11	L-ascorbate peroxidase [EC:1.11.1.11]
TRIAE_CS42_2BS_TGACv1_146384_AA0464000	K00434 E1.11.1.11	L-ascorbate peroxidase [EC:1.11.1.11]
TRIAE_CS42_4AS_TGACv1_307333_AA1019630	K00434 E1.11.1.11	L-ascorbate peroxidase [EC:1.11.1.11]
TRIAE_CS42_4BL_TGACv1_320270_AA1033310	K00434 E1.11.1.11	L-ascorbate peroxidase [EC:1.11.1.11]
TRIAE_CS42_4DL_TGACv1_342793_AA1122380	K00434 E1.11.1.11	L-ascorbate peroxidase [EC:1.11.1.11]
TRIAE_CS42_5AS_TGACv1_392962_AA1266880	K00434 E1.11.1.11	L-ascorbate peroxidase [EC:1.11.1.11]
TRIAE_CS42_6AL_TGACv1_470886_AA1497540	K00434 E1.11.1.11	L-ascorbate peroxidase [EC:1.11.1.11]
TRIAE_CS42_6BL_TGACv1_499717_AA1589930	K00434 E1.11.1.11	L-ascorbate peroxidase [EC:1.11.1.11]
TRIAE_CS42_7AS_TGACv1_569272_AA1812160	K00434 E1.11.1.11	L-ascorbate peroxidase [EC:1.11.1.11]
TRIAE_CS42_7AS_TGACv1_569494_AA1817480	K00434 E1.11.1.11	L-ascorbate peroxidase [EC:1.11.1.11]
TRIAE_CS42_7BS_TGACv1_592882_AA1945690	K00434 E1.11.1.11	L-ascorbate peroxidase [EC:1.11.1.11]
TRIAE_CS42_7BS_TGACv1_593978_AA1955430	K00434 E1.11.1.11	L-ascorbate peroxidase [EC:1.11.1.11]
TRIAE_CS42_U_TGACv1_641465_AA2095890	K00434 E1.11.1.11	L-ascorbate peroxidase [EC:1.11.1.11]
TRIAE_CS42_U_TGACv1_642188_AA2112960	K00434 E1.11.1.11	L-ascorbate peroxidase [EC:1.11.1.11]
TRIAE_CS42_1AS_TGACv1_019083_AA0060250	K21888 DHAR	glutathione dehydrogenase/transferase [EC:1.8.5.1 2.5.1.18]
TRIAE_CS42_1BS_TGACv1_051062_AA0177560	K21888 DHAR	glutathione dehydrogenase/transferase [EC:1.8.5.1 2.5.1.18]
TRIAE_CS42_7AS_TGACv1_569590_AA1819870	K21888 DHAR	glutathione dehydrogenase/transferase [EC:1.8.5.1 2.5.1.18]
TRIAE_CS42_7BS_TGACv1_591997_AA1927740	K21888 DHAR	glutathione dehydrogenase/transferase [EC:1.8.5.1 2.5.1.18]
TRIAE_CS42_4DS_TGACv1_361488_AA1168950	K00128 ALDH	aldehyde dehydrogenase (NAD+) [EC:1.2.1.3]
TRIAE_CS42_6AL_TGACv1_471776_AA1514110	K00128 ALDH	aldehyde dehydrogenase (NAD+) [EC:1.2.1.3]
TRIAE_CS42_6BL_TGACv1_500188_AA1600870	K00128 ALDH	aldehyde dehydrogenase (NAD+) [EC:1.2.1.3]
TRIAE_CS42_7AS_TGACv1_569723_AA1822790	K00128 ALDH	aldehyde dehydrogenase (NAD+) [EC:1.2.1.3]
TRIAE_CS42_7BS_TGACv1_591840_AA1923230	K00128 ALDH	aldehyde dehydrogenase (NAD+) [EC:1.2.1.3]
TRIAE_CS42_U_TGACv1_642188_AA2112950	K00128 ALDH	aldehyde dehydrogenase (NAD+) [EC:1.2.1.3]
TRIAE_CS42_5AL_TGACv1_374663_AA1206030	K14085 ALDH7A1	aldehyde dehydrogenase family 7 member A1 [EC:1.2.1.31 1.2.1.8 1.2.1.3]
TRIAE_CS42_5DL_TGACv1_434571_AA1438180	K14085 ALDH7A1	aldehyde dehydrogenase family 7 member A1 [EC:1.2.1.31 1.2.1.8 1.2.1.3]
00500 Starch and sucrose metabolism [PATH:ko00500]
TRIAE_CS42_2AL_TGACv1_094021_AA0291190	K01193 INV, sacA	beta-fructofuranosidase [EC:3.2.1.26]
TRIAE_CS42_2BL_TGACv1_129785_AA0395960	K01193 INV, sacA	beta-fructofuranosidase [EC:3.2.1.26]
TRIAE_CS42_2BL_TGACv1_130022_AA0401820	K01193 INV, sacA	beta-fructofuranosidase [EC:3.2.1.26]
TRIAE_CS42_2BL_TGACv1_130187_AA0405800	K01193 INV, sacA	beta-fructofuranosidase [EC:3.2.1.26]
TRIAE_CS42_3AL_TGACv1_194067_AA0625760	K01193 INV, sacA	beta-fructofuranosidase [EC:3.2.1.26]
TRIAE_CS42_3B_TGACv1_223856_AA0788510	K01193 INV, sacA	beta-fructofuranosidase [EC:3.2.1.26]
TRIAE_CS42_4AL_TGACv1_290078_AA0981380	K01193 INV, sacA	beta-fructofuranosidase [EC:3.2.1.26]
TRIAE_CS42_5AL_TGACv1_374619_AA1204630	K01193 INV, sacA	beta-fructofuranosidase [EC:3.2.1.26]
TRIAE_CS42_6BS_TGACv1_515484_AA1670340	K01193 INV, sacA	beta-fructofuranosidase [EC:3.2.1.26]
TRIAE_CS42_3DS_TGACv1_272328_AA0919130	K00696 E2.4.1.14	sucrose-phosphate synthase [EC:2.4.1.14]
TRIAE_CS42_4BS_TGACv1_327873_AA1077290	K00696 E2.4.1.14	sucrose-phosphate synthase [EC:2.4.1.14]
TRIAE_CS42_1AS_TGACv1_019739_AA0070830	K07024 SPP	sucrose-6-phosphatase [EC:3.1.3.24]
TRIAE_CS42_1BS_TGACv1_050010_AA0165890	K07024 SPP	sucrose-6-phosphatase [EC:3.1.3.24]
TRIAE_CS42_5BS_TGACv1_423800_AA1383500	K07024 SPP	sucrose-6-phosphatase [EC:3.1.3.24]
TRIAE_CS42_5DS_TGACv1_456712_AA1476660	K07024 SPP	sucrose-6-phosphatase [EC:3.1.3.24]
TRIAE_CS42_2AS_TGACv1_112101_AA0330380	K00695 E2.4.1.13	sucrose synthase [EC:2.4.1.13]
TRIAE_CS42_6BL_TGACv1_499480_AA1583760	K00695 E2.4.1.13	sucrose synthase [EC:2.4.1.13]
TRIAE_CS42_7AS_TGACv1_570668_AA1839220	K00695 E2.4.1.13	sucrose synthase [EC:2.4.1.13]
TRIAE_CS42_7BS_TGACv1_591812_AA1922120	K00695 E2.4.1.13	sucrose synthase [EC:2.4.1.13]
TRIAE_CS42_U_TGACv1_641879_AA2106520	K00695 E2.4.1.13	sucrose synthase [EC:2.4.1.13]
TRIAE_CS42_7AL_TGACv1_557364_AA1780390	K01187 malZ	alpha-glucosidase [EC:3.2.1.20]
TRIAE_CS42_5AL_TGACv1_374888_AA1211020	K00963 UGP2, galU, galF	UTP--glucose-1-phosphate uridylyltransferase [EC:2.7.7.9]
TRIAE_CS42_5BL_TGACv1_404975_AA1316790	K00963 UGP2, galU, galF	UTP--glucose-1-phosphate uridylyltransferase [EC:2.7.7.9]
TRIAE_CS42_5DL_TGACv1_433008_AA1397780	K00963 UGP2, galU, galF	UTP--glucose-1-phosphate uridylyltransferase [EC:2.7.7.9]
TRIAE_CS42_3B_TGACv1_224150_AA0792980	K00706 E2.4.1.34	1,3-beta-glucan synthase [EC:2.4.1.34]
TRIAE_CS42_5AL_TGACv1_374280_AA1195930	K00706 E2.4.1.34	1,3-beta-glucan synthase [EC:2.4.1.34]
TRIAE_CS42_6BL_TGACv1_500204_AA1601050	K00706 E2.4.1.34	1,3-beta-glucan synthase [EC:2.4.1.34]
TRIAE_CS42_6BS_TGACv1_513745_AA1648510	K00706 E2.4.1.34	1,3-beta-glucan synthase [EC:2.4.1.34]
TRIAE_CS42_7AS_TGACv1_569471_AA1816860	K00706 E2.4.1.34	1,3-beta-glucan synthase [EC:2.4.1.34]
TRIAE_CS42_2AS_TGACv1_114888_AA0369800	K19891 GN1_2_3	glucan endo-1,3-beta-glucosidase 1/2/3 [EC:3.2.1.39]
TRIAE_CS42_5AL_TGACv1_377731_AA1249020	K19892 GN4	glucan endo-1,3-beta-glucosidase 4 [EC:3.2.1.39]
TRIAE_CS42_5BL_TGACv1_406542_AA1346820	K19892 GN4	glucan endo-1,3-beta-glucosidase 4 [EC:3.2.1.39]
TRIAE_CS42_5BL_TGACv1_404714_AA1309200	K19893 GN5_6	glucan endo-1,3-beta-glucosidase 5/6 [EC:3.2.1.39]
TRIAE_CS42_1BS_TGACv1_050149_AA0168110	K01210 E3.2.1.58	glucan 1,3-beta-glucosidase [EC:3.2.1.58]
TRIAE_CS42_5AS_TGACv1_393812_AA1276200	K01210 E3.2.1.58	glucan 1,3-beta-glucosidase [EC:3.2.1.58]
TRIAE_CS42_5BS_TGACv1_423277_AA1373020	K01210 E3.2.1.58	glucan 1,3-beta-glucosidase [EC:3.2.1.58]
TRIAE_CS42_7AS_TGACv1_571046_AA1843860	K01210 E3.2.1.58	glucan 1,3-beta-glucosidase [EC:3.2.1.58]
TRIAE_CS42_3AL_TGACv1_194185_AA0628080	K01188 E3.2.1.21	beta-glucosidase [EC:3.2.1.21]
TRIAE_CS42_3AL_TGACv1_196072_AA0657120	K01188 E3.2.1.21	beta-glucosidase [EC:3.2.1.21]
TRIAE_CS42_3B_TGACv1_223344_AA0780610	K01188 E3.2.1.21	beta-glucosidase [EC:3.2.1.21]
TRIAE_CS42_3B_TGACv1_224899_AA0802930	K01188 E3.2.1.21	beta-glucosidase [EC:3.2.1.21]
TRIAE_CS42_3B_TGACv1_225757_AA0811760	K01188 E3.2.1.21	beta-glucosidase [EC:3.2.1.21]
TRIAE_CS42_3DS_TGACv1_272429_AA0920630	K01188 E3.2.1.21	beta-glucosidase [EC:3.2.1.21]
TRIAE_CS42_4BL_TGACv1_321498_AA1061390	K01188 E3.2.1.21	beta-glucosidase [EC:3.2.1.21]
TRIAE_CS42_5AL_TGACv1_376355_AA1235750	K01188 E3.2.1.21	beta-glucosidase [EC:3.2.1.21]
TRIAE_CS42_5AL_TGACv1_376355_AA1235760	K01188 E3.2.1.21	beta-glucosidase [EC:3.2.1.21]
TRIAE_CS42_5BL_TGACv1_405454_AA1327720	K01188 E3.2.1.21	beta-glucosidase [EC:3.2.1.21]
TRIAE_CS42_1AL_TGACv1_003832_AA0051620	K05349 bglX	beta-glucosidase [EC:3.2.1.21]
TRIAE_CS42_1BL_TGACv1_031839_AA0121560	K05349 bglX	beta-glucosidase [EC:3.2.1.21]
TRIAE_CS42_3AL_TGACv1_197189_AA0665330	K05349 bglX	beta-glucosidase [EC:3.2.1.21]
TRIAE_CS42_5AL_TGACv1_377241_AA1245300	K05349 bglX	beta-glucosidase [EC:3.2.1.21]
TRIAE_CS42_5AL_TGACv1_379023_AA1255400	K05349 bglX	beta-glucosidase [EC:3.2.1.21]
TRIAE_CS42_5BL_TGACv1_404743_AA1309820	K05349 bglX	beta-glucosidase [EC:3.2.1.21]
TRIAE_CS42_5BL_TGACv1_404938_AA1315700	K05349 bglX	beta-glucosidase [EC:3.2.1.21]
TRIAE_CS42_5DL_TGACv1_435277_AA1448280	K05349 bglX	beta-glucosidase [EC:3.2.1.21]
TRIAE_CS42_2BL_TGACv1_131868_AA0433080	K05350 bglB	beta-glucosidase [EC:3.2.1.21]
TRIAE_CS42_2BS_TGACv1_146588_AA0468810	K05350 bglB	beta-glucosidase [EC:3.2.1.21]
TRIAE_CS42_5AL_TGACv1_374268_AA1195590	K00694 bcsA	cellulose synthase (UDP-forming) [EC:2.4.1.12]
TRIAE_CS42_1AL_TGACv1_000939_AA0022300	K00975 glgC	glucose-1-phosphate adenylyltransferase [EC:2.7.7.27]
TRIAE_CS42_1BL_TGACv1_031712_AA0119450	K00975 glgC	glucose-1-phosphate adenylyltransferase [EC:2.7.7.27]
TRIAE_CS42_5AL_TGACv1_375681_AA1225500	K00975 glgC	glucose-1-phosphate adenylyltransferase [EC:2.7.7.27]
TRIAE_CS42_5BL_TGACv1_404151_AA1286990	K00975 glgC	glucose-1-phosphate adenylyltransferase [EC:2.7.7.27]
TRIAE_CS42_7AS_TGACv1_569682_AA1821750	K00975 glgC	glucose-1-phosphate adenylyltransferase [EC:2.7.7.27]
TRIAE_CS42_7BS_TGACv1_591785_AA1921060	K00975 glgC	glucose-1-phosphate adenylyltransferase [EC:2.7.7.27]
TRIAE_CS42_7DS_TGACv1_622617_AA2042690	K00975 glgC	glucose-1-phosphate adenylyltransferase [EC:2.7.7.27]
TRIAE_CS42_7AS_TGACv1_569320_AA1813430	K18447 NUDX14	ADP-sugar diphosphatase [EC:3.6.1.21]
TRIAE_CS42_1AL_TGACv1_000065_AA0001960	K00703 glgA	starch synthase [EC:2.4.1.21]
TRIAE_CS42_1AL_TGACv1_000384_AA0010710	K00703 glgA	starch synthase [EC:2.4.1.21]
TRIAE_CS42_1BL_TGACv1_030798_AA0101070	K00703 glgA	starch synthase [EC:2.4.1.21]
TRIAE_CS42_6AL_TGACv1_471669_AA1512520	K00703 glgA	starch synthase [EC:2.4.1.21]
TRIAE_CS42_6BL_TGACv1_501591_AA1619110	K00703 glgA	starch synthase [EC:2.4.1.21]
TRIAE_CS42_7AS_TGACv1_569893_AA1826470	K00703 glgA	starch synthase [EC:2.4.1.21]
TRIAE_CS42_2AL_TGACv1_093163_AA0273760	K13679 WAXY	granule-bound starch synthase [EC:2.4.1.242]
TRIAE_CS42_2BL_TGACv1_131614_AA0429850	K13679 WAXY	granule-bound starch synthase [EC:2.4.1.242]
TRIAE_CS42_2AL_TGACv1_093925_AA0289500	K00700 GBE1, glgB	1,4-alpha-glucan branching enzyme [EC:2.4.1.18]
TRIAE_CS42_2BL_TGACv1_131322_AA0425980	K00700 GBE1, glgB	1,4-alpha-glucan branching enzyme [EC:2.4.1.18]
TRIAE_CS42_2DL_TGACv1_158310_AA0515330	K00700 GBE1, glgB	1,4-alpha-glucan branching enzyme [EC:2.4.1.18]
TRIAE_CS42_7AL_TGACv1_556924_AA1773500	K00700 GBE1, glgB	1,4-alpha-glucan branching enzyme [EC:2.4.1.18]
TRIAE_CS42_3B_TGACv1_221954_AA0753850	K00688 PYG, glgP	glycogen phosphorylase [EC:2.4.1.1]
TRIAE_CS42_3DL_TGACv1_249205_AA0841320	K00688 PYG, glgP	glycogen phosphorylase [EC:2.4.1.1]
TRIAE_CS42_2AL_TGACv1_094103_AA0292660	K01176 AMY, amyA, malS	alpha-amylase [EC:3.2.1.1]
TRIAE_CS42_2BL_TGACv1_129437_AA0383590	K01176 AMY, amyA, malS	alpha-amylase [EC:3.2.1.1]
TRIAE_CS42_7BL_TGACv1_578096_AA1889420	K01176 AMY, amyA, malS	alpha-amylase [EC:3.2.1.1]
TRIAE_CS42_U_TGACv1_640856_AA2077500	K01176 AMY, amyA, malS	alpha-amylase [EC:3.2.1.1]
TRIAE_CS42_U_TGACv1_641612_AA2099500	K01176 AMY, amyA, malS	alpha-amylase [EC:3.2.1.1]
TRIAE_CS42_1AL_TGACv1_001798_AA0035330	K01177 E3.2.1.2	beta-amylase [EC:3.2.1.2]
TRIAE_CS42_1BL_TGACv1_030979_AA0104980	K01177 E3.2.1.2	beta-amylase [EC:3.2.1.2]
TRIAE_CS42_1DL_TGACv1_064652_AA0235250	K01177 E3.2.1.2	beta-amylase [EC:3.2.1.2]
TRIAE_CS42_4AL_TGACv1_288978_AA0962590	K01177 E3.2.1.2	beta-amylase [EC:3.2.1.2]
TRIAE_CS42_4BL_TGACv1_320641_AA1045350	K01177 E3.2.1.2	beta-amylase [EC:3.2.1.2]
TRIAE_CS42_5AL_TGACv1_376467_AA1237310	K01177 E3.2.1.2	beta-amylase [EC:3.2.1.2]
TRIAE_CS42_2BS_TGACv1_148740_AA0494910	K00705 malQ	4-alpha-glucanotransferase [EC:2.4.1.25]
TRIAE_CS42_5AL_TGACv1_375782_AA1227100	K01214 ISA, treX	isoamylase [EC:3.2.1.68]
TRIAE_CS42_1AL_TGACv1_000453_AA0012390	K01087 otsB	trehalose 6-phosphate phosphatase [EC:3.1.3.12]
TRIAE_CS42_1AL_TGACv1_000815_AA0019720	K01087 otsB	trehalose 6-phosphate phosphatase [EC:3.1.3.12]
TRIAE_CS42_1BL_TGACv1_034151_AA0143640	K01087 otsB	trehalose 6-phosphate phosphatase [EC:3.1.3.12]
TRIAE_CS42_1DL_TGACv1_061101_AA0185260	K01087 otsB	trehalose 6-phosphate phosphatase [EC:3.1.3.12]
TRIAE_CS42_2BS_TGACv1_149207_AA0496530	K01087 otsB	trehalose 6-phosphate phosphatase [EC:3.1.3.12]
TRIAE_CS42_5AL_TGACv1_373994_AA1186960	K01087 otsB	trehalose 6-phosphate phosphatase [EC:3.1.3.12]
TRIAE_CS42_5BL_TGACv1_407284_AA1355280	K01087 otsB	trehalose 6-phosphate phosphatase [EC:3.1.3.12]
TRIAE_CS42_6AL_TGACv1_472402_AA1521780	K01087 otsB	trehalose 6-phosphate phosphatase [EC:3.1.3.12]
TRIAE_CS42_6BL_TGACv1_500995_AA1612430	K01087 otsB	trehalose 6-phosphate phosphatase [EC:3.1.3.12]
TRIAE_CS42_1AL_TGACv1_001541_AA0031950	K16055 TPS	trehalose 6-phosphate synthase/phosphatase [EC:2.4.1.15 3.1.3.12]
TRIAE_CS42_1BL_TGACv1_031448_AA0114300	K16055 TPS	trehalose 6-phosphate synthase/phosphatase [EC:2.4.1.15 3.1.3.12]
TRIAE_CS42_1BL_TGACv1_031944_AA0123110	K16055 TPS	trehalose 6-phosphate synthase/phosphatase [EC:2.4.1.15 3.1.3.12]
TRIAE_CS42_5AL_TGACv1_375266_AA1218860	K16055 TPS	trehalose 6-phosphate synthase/phosphatase [EC:2.4.1.15 3.1.3.12]
TRIAE_CS42_5AS_TGACv1_392496_AA1259590	K16055 TPS	trehalose 6-phosphate synthase/phosphatase [EC:2.4.1.15 3.1.3.12]
TRIAE_CS42_5BL_TGACv1_405389_AA1326200	K16055 TPS	trehalose 6-phosphate synthase/phosphatase [EC:2.4.1.15 3.1.3.12]
TRIAE_CS42_5DL_TGACv1_435162_AA1446920	K16055 TPS	trehalose 6-phosphate synthase/phosphatase [EC:2.4.1.15 3.1.3.12]
TRIAE_CS42_6BL_TGACv1_499505_AA1584500	K16055 TPS	trehalose 6-phosphate synthase/phosphatase [EC:2.4.1.15 3.1.3.12]
TRIAE_CS42_U_TGACv1_641172_AA2087310	K16055 TPS	trehalose 6-phosphate synthase/phosphatase [EC:2.4.1.15 3.1.3.12]
TRIAE_CS42_1AL_TGACv1_003899_AA0051890	K01194 TREH, treA, treF	alpha,alpha-trehalase [EC:3.2.1.28]
TRIAE_CS42_1BL_TGACv1_030304_AA0086170	K01194 TREH, treA, treF	alpha,alpha-trehalase [EC:3.2.1.28]
TRIAE_CS42_4AL_TGACv1_288277_AA0943460	K01835 pgm	phosphoglucomutase [EC:5.4.2.2]
TRIAE_CS42_4BS_TGACv1_328907_AA1095320	K01835 pgm	phosphoglucomutase [EC:5.4.2.2]
TRIAE_CS42_4DS_TGACv1_361179_AA1162870	K01835 pgm	phosphoglucomutase [EC:5.4.2.2]
TRIAE_CS42_1AL_TGACv1_001075_AA0024540	K00844 HK	hexokinase [EC:2.7.1.1]
TRIAE_CS42_1BL_TGACv1_030579_AA0094680	K00844 HK	hexokinase [EC:2.7.1.1]
TRIAE_CS42_1BS_TGACv1_050013_AA0165940	K00844 HK	hexokinase [EC:2.7.1.1]
TRIAE_CS42_1DL_TGACv1_063099_AA0223880	K00844 HK	hexokinase [EC:2.7.1.1]
TRIAE_CS42_1DS_TGACv1_082224_AA0264200	K00844 HK	hexokinase [EC:2.7.1.1]
TRIAE_CS42_2BS_TGACv1_147204_AA0479730	K00844 HK	hexokinase [EC:2.7.1.1]
TRIAE_CS42_3AL_TGACv1_194363_AA0631810	K00844 HK	hexokinase [EC:2.7.1.1]
TRIAE_CS42_3AL_TGACv1_196642_AA0662170	K00844 HK	hexokinase [EC:2.7.1.1]
TRIAE_CS42_3B_TGACv1_224660_AA0799510	K00844 HK	hexokinase [EC:2.7.1.1]
TRIAE_CS42_3B_TGACv1_225183_AA0805920	K00844 HK	hexokinase [EC:2.7.1.1]
TRIAE_CS42_1AS_TGACv1_019549_AA0068020	K01810 GPI, pgi	glucose-6-phosphate isomerase [EC:5.3.1.9]
TRIAE_CS42_1BS_TGACv1_050050_AA0166630	K01810 GPI, pgi	glucose-6-phosphate isomerase [EC:5.3.1.9]
TRIAE_CS42_1DS_TGACv1_081340_AA0260080	K01810 GPI, pgi	glucose-6-phosphate isomerase [EC:5.3.1.9]
TRIAE_CS42_5AL_TGACv1_376506_AA1237760	K01810 GPI, pgi	glucose-6-phosphate isomerase [EC:5.3.1.9]
TRIAE_CS42_5BL_TGACv1_408334_AA1362930	K01810 GPI, pgi	glucose-6-phosphate isomerase [EC:5.3.1.9]
TRIAE_CS42_1AL_TGACv1_000284_AA0008040	K00847 E2.7.1.4, scrK	fructokinase [EC:2.7.1.4]
TRIAE_CS42_3B_TGACv1_224633_AA0799040	K00847 E2.7.1.4, scrK	fructokinase [EC:2.7.1.4]
TRIAE_CS42_3DL_TGACv1_249164_AA0840030	K00847 E2.7.1.4, scrK	fructokinase [EC:2.7.1.4]
TRIAE_CS42_5AL_TGACv1_374661_AA1205960	K00847 E2.7.1.4, scrK	fructokinase [EC:2.7.1.4]
TRIAE_CS42_7AS_TGACv1_569246_AA1811280	K00847 E2.7.1.4, scrK	fructokinase [EC:2.7.1.4]
TRIAE_CS42_7BL_TGACv1_576818_AA1855980	K00847 E2.7.1.4, scrK	fructokinase [EC:2.7.1.4]
TRIAE_CS42_7DS_TGACv1_621522_AA2018250	K00847 E2.7.1.4, scrK	fructokinase [EC:2.7.1.4]
00520 Amino sugar and nucleotide sugar metabolism [PATH:ko00520]
TRIAE_CS42_2AL_TGACv1_094147_AA0293320	K01183 E3.2.1.14	chitinase [EC:3.2.1.14]
TRIAE_CS42_2AL_TGACv1_096750_AA0321140	K01183 E3.2.1.14	chitinase [EC:3.2.1.14]
TRIAE_CS42_2BL_TGACv1_131533_AA0428910	K01183 E3.2.1.14	chitinase [EC:3.2.1.14]
TRIAE_CS42_2DL_TGACv1_159203_AA0534310	K01183 E3.2.1.14	chitinase [EC:3.2.1.14]
TRIAE_CS42_3AL_TGACv1_194246_AA0629570	K01183 E3.2.1.14	chitinase [EC:3.2.1.14]
TRIAE_CS42_3B_TGACv1_226655_AA0818430	K01183 E3.2.1.14	chitinase [EC:3.2.1.14]
TRIAE_CS42_6AL_TGACv1_472962_AA1527570	K01183 E3.2.1.14	chitinase [EC:3.2.1.14]
TRIAE_CS42_6BL_TGACv1_500192_AA1600900	K01183 E3.2.1.14	chitinase [EC:3.2.1.14]
TRIAE_CS42_3B_TGACv1_226118_AA0814050	K20547 CHIB	basic endochitinase B [EC:3.2.1.14]
TRIAE_CS42_3DL_TGACv1_250209_AA0864280	K20547 CHIB	basic endochitinase B [EC:3.2.1.14]
TRIAE_CS42_7BL_TGACv1_577221_AA1869410	K20547 CHIB	basic endochitinase B [EC:3.2.1.14]
TRIAE_CS42_U_TGACv1_642890_AA2124500	K20547 CHIB	basic endochitinase B [EC:3.2.1.14]
TRIAE_CS42_1AS_TGACv1_019770_AA0071260	K12373 HEXA_B	hexosaminidase [EC:3.2.1.52]
TRIAE_CS42_1BS_TGACv1_049587_AA0157330	K12373 HEXA_B	hexosaminidase [EC:3.2.1.52]
TRIAE_CS42_7AS_TGACv1_569374_AA1814570	K01836 PGM3	phosphoacetylglucosamine mutase [EC:5.4.2.3]
TRIAE_CS42_7BS_TGACv1_592139_AA1931500	K01836 PGM3	phosphoacetylglucosamine mutase [EC:5.4.2.3]
TRIAE_CS42_2AL_TGACv1_094237_AA0294900	K00972 UAP1	UDP-N-acetylglucosamine/UDP-N-acetylgalactosamine diphosphorylase [EC:2.7.7.23 2.7.7.83]
TRIAE_CS42_1AL_TGACv1_004460_AA0053640	K00326 E1.6.2.2	cytochrome-b5 reductase [EC:1.6.2.2]
TRIAE_CS42_1BL_TGACv1_032172_AA0126300	K00326 E1.6.2.2	cytochrome-b5 reductase [EC:1.6.2.2]
TRIAE_CS42_3AL_TGACv1_194980_AA0643160	K00326 E1.6.2.2	cytochrome-b5 reductase [EC:1.6.2.2]
TRIAE_CS42_3AS_TGACv1_210640_AA0676180	K00326 E1.6.2.2	cytochrome-b5 reductase [EC:1.6.2.2]
TRIAE_CS42_3B_TGACv1_222825_AA0771410	K00326 E1.6.2.2	cytochrome-b5 reductase [EC:1.6.2.2]
TRIAE_CS42_3B_TGACv1_226553_AA0817720	K00326 E1.6.2.2	cytochrome-b5 reductase [EC:1.6.2.2]
TRIAE_CS42_3DL_TGACv1_250354_AA0866720	K00326 E1.6.2.2	cytochrome-b5 reductase [EC:1.6.2.2]
TRIAE_CS42_1AL_TGACv1_001075_AA0024540	K00844 HK	hexokinase [EC:2.7.1.1]
TRIAE_CS42_1BL_TGACv1_030579_AA0094680	K00844 HK	hexokinase [EC:2.7.1.1]
TRIAE_CS42_1BS_TGACv1_050013_AA0165940	K00844 HK	hexokinase [EC:2.7.1.1]
TRIAE_CS42_1DL_TGACv1_063099_AA0223880	K00844 HK	hexokinase [EC:2.7.1.1]
TRIAE_CS42_1DS_TGACv1_082224_AA0264200	K00844 HK	hexokinase [EC:2.7.1.1]
TRIAE_CS42_2BS_TGACv1_147204_AA0479730	K00844 HK	hexokinase [EC:2.7.1.1]
TRIAE_CS42_3AL_TGACv1_194363_AA0631810	K00844 HK	hexokinase [EC:2.7.1.1]
TRIAE_CS42_3AL_TGACv1_196642_AA0662170	K00844 HK	hexokinase [EC:2.7.1.1]
TRIAE_CS42_3B_TGACv1_224660_AA0799510	K00844 HK	hexokinase [EC:2.7.1.1]
TRIAE_CS42_3B_TGACv1_225183_AA0805920	K00844 HK	hexokinase [EC:2.7.1.1]
TRIAE_CS42_5AL_TGACv1_375068_AA1215220	K00621 GNPNAT1, GNA1	glucosamine-phosphate N-acetyltransferase [EC:2.3.1.4]
TRIAE_CS42_5BL_TGACv1_405536_AA1329750	K00621 GNPNAT1, GNA1	glucosamine-phosphate N-acetyltransferase [EC:2.3.1.4]
TRIAE_CS42_6AL_TGACv1_471880_AA1515640	K00621 GNPNAT1, GNA1	glucosamine-phosphate N-acetyltransferase [EC:2.3.1.4]
TRIAE_CS42_6BL_TGACv1_500799_AA1609810	K00621 GNPNAT1, GNA1	glucosamine-phosphate N-acetyltransferase [EC:2.3.1.4]
TRIAE_CS42_1AL_TGACv1_000284_AA0008040	K00847 E2.7.1.4, scrK	fructokinase [EC:2.7.1.4]
TRIAE_CS42_3B_TGACv1_224633_AA0799040	K00847 E2.7.1.4, scrK	fructokinase [EC:2.7.1.4]
TRIAE_CS42_3DL_TGACv1_249164_AA0840030	K00847 E2.7.1.4, scrK	fructokinase [EC:2.7.1.4]
TRIAE_CS42_5AL_TGACv1_374661_AA1205960	K00847 E2.7.1.4, scrK	fructokinase [EC:2.7.1.4]
TRIAE_CS42_7AS_TGACv1_569246_AA1811280	K00847 E2.7.1.4, scrK	fructokinase [EC:2.7.1.4]
TRIAE_CS42_7BL_TGACv1_576818_AA1855980	K00847 E2.7.1.4, scrK	fructokinase [EC:2.7.1.4]
TRIAE_CS42_7DS_TGACv1_621522_AA2018250	K00847 E2.7.1.4, scrK	fructokinase [EC:2.7.1.4]
TRIAE_CS42_4AL_TGACv1_291288_AA0993470	K00820 glmS, GFPT	glucosamine---fructose-6-phosphate aminotransferase (isomerizing) [EC:2.6.1.16]
TRIAE_CS42_5AL_TGACv1_378470_AA1253480	K00820 glmS, GFPT	glucosamine---fructose-6-phosphate aminotransferase (isomerizing) [EC:2.6.1.16]
TRIAE_CS42_5BL_TGACv1_406602_AA1347640	K00820 glmS, GFPT	glucosamine---fructose-6-phosphate aminotransferase (isomerizing) [EC:2.6.1.16]
TRIAE_CS42_5DL_TGACv1_434188_AA1431310	K00820 glmS, GFPT	glucosamine---fructose-6-phosphate aminotransferase (isomerizing) [EC:2.6.1.16]
TRIAE_CS42_6BS_TGACv1_514607_AA1662210	K12446 E2.7.1.46	L-arabinokinase [EC:2.7.1.46]
TRIAE_CS42_6DS_TGACv1_543704_AA1743270	K12446 E2.7.1.46	L-arabinokinase [EC:2.7.1.46]
TRIAE_CS42_7AL_TGACv1_558996_AA1797410	K12447 USP	UDP-sugar pyrophosphorylase [EC:2.7.7.64]
TRIAE_CS42_7BL_TGACv1_577395_AA1874340	K12447 USP	UDP-sugar pyrophosphorylase [EC:2.7.7.64]
TRIAE_CS42_2AS_TGACv1_113522_AA0357250	K13379 RGP, UTM	reversibly glycosylated polypeptide / UDP-arabinopyranose mutase [EC:2.4.1.- 5.4.99.30]
TRIAE_CS42_2BL_TGACv1_131489_AA0428400	K13379 RGP, UTM	reversibly glycosylated polypeptide / UDP-arabinopyranose mutase [EC:2.4.1.- 5.4.99.30]
TRIAE_CS42_2BS_TGACv1_147826_AA0487990	K13379 RGP, UTM	reversibly glycosylated polypeptide / UDP-arabinopyranose mutase [EC:2.4.1.- 5.4.99.30]
TRIAE_CS42_4AL_TGACv1_289959_AA0979560	K13379 RGP, UTM	reversibly glycosylated polypeptide / UDP-arabinopyranose mutase [EC:2.4.1.- 5.4.99.30]
TRIAE_CS42_4DS_TGACv1_361657_AA1171120	K13379 RGP, UTM	reversibly glycosylated polypeptide / UDP-arabinopyranose mutase [EC:2.4.1.- 5.4.99.30]
TRIAE_CS42_4AL_TGACv1_290316_AA0983990	K01209 abfA	alpha-N-arabinofuranosidase [EC:3.2.1.55]
TRIAE_CS42_4BS_TGACv1_329981_AA1105270	K01209 abfA	alpha-N-arabinofuranosidase [EC:3.2.1.55]
TRIAE_CS42_4DS_TGACv1_362440_AA1179780	K01209 abfA	alpha-N-arabinofuranosidase [EC:3.2.1.55]
TRIAE_CS42_5AL_TGACv1_375855_AA1228080	K01209 abfA	alpha-N-arabinofuranosidase [EC:3.2.1.55]
TRIAE_CS42_5BL_TGACv1_405606_AA1331290	K01209 abfA	alpha-N-arabinofuranosidase [EC:3.2.1.55]
TRIAE_CS42_2BL_TGACv1_130420_AA0411020	K15920 XYL4	xylan 1,4-beta-xylosidase [EC:3.2.1.37]
TRIAE_CS42_2AL_TGACv1_093640_AA0284270	K12448 UXE, uxe	UDP-arabinose 4-epimerase [EC:5.1.3.5]
TRIAE_CS42_2BL_TGACv1_131725_AA0431230	K12448 UXE, uxe	UDP-arabinose 4-epimerase [EC:5.1.3.5]
TRIAE_CS42_5AL_TGACv1_377519_AA1247650	K12448 UXE, uxe	UDP-arabinose 4-epimerase [EC:5.1.3.5]
TRIAE_CS42_7AL_TGACv1_556807_AA1771380	K12448 UXE, uxe	UDP-arabinose 4-epimerase [EC:5.1.3.5]
TRIAE_CS42_7BL_TGACv1_577994_AA1887460	K12448 UXE, uxe	UDP-arabinose 4-epimerase [EC:5.1.3.5]
TRIAE_CS42_7DL_TGACv1_604110_AA1993920	K12448 UXE, uxe	UDP-arabinose 4-epimerase [EC:5.1.3.5]
TRIAE_CS42_6BS_TGACv1_513531_AA1644210	K16190 GLCAK	glucuronokinase [EC:2.7.1.43]
TRIAE_CS42_1AL_TGACv1_002920_AA0046380	K08678 UXS1, uxs	UDP-glucuronate decarboxylase [EC:4.1.1.35]
TRIAE_CS42_1BL_TGACv1_030535_AA0093420	K08678 UXS1, uxs	UDP-glucuronate decarboxylase [EC:4.1.1.35]
TRIAE_CS42_1DL_TGACv1_061494_AA0196820	K08678 UXS1, uxs	UDP-glucuronate decarboxylase [EC:4.1.1.35]
TRIAE_CS42_2DS_TGACv1_178677_AA0599610	K08678 UXS1, uxs	UDP-glucuronate decarboxylase [EC:4.1.1.35]
TRIAE_CS42_3AL_TGACv1_193906_AA0622270	K08678 UXS1, uxs	UDP-glucuronate decarboxylase [EC:4.1.1.35]
TRIAE_CS42_3B_TGACv1_223018_AA0775280	K08678 UXS1, uxs	UDP-glucuronate decarboxylase [EC:4.1.1.35]
TRIAE_CS42_3DL_TGACv1_249132_AA0839060	K08678 UXS1, uxs	UDP-glucuronate decarboxylase [EC:4.1.1.35]
TRIAE_CS42_4AS_TGACv1_307754_AA1023200	K08678 UXS1, uxs	UDP-glucuronate decarboxylase [EC:4.1.1.35]
TRIAE_CS42_4AS_TGACv1_308062_AA1025610	K08678 UXS1, uxs	UDP-glucuronate decarboxylase [EC:4.1.1.35]
TRIAE_CS42_4BL_TGACv1_321334_AA1059180	K08678 UXS1, uxs	UDP-glucuronate decarboxylase [EC:4.1.1.35]
TRIAE_CS42_4DL_TGACv1_345738_AA1154310	K08678 UXS1, uxs	UDP-glucuronate decarboxylase [EC:4.1.1.35]
TRIAE_CS42_U_TGACv1_643566_AA2133030	K08678 UXS1, uxs	UDP-glucuronate decarboxylase [EC:4.1.1.35]
TRIAE_CS42_3AL_TGACv1_196066_AA0657020	K12449 AXS	UDP-apiose/xylose synthase
TRIAE_CS42_3B_TGACv1_221714_AA0748100	K12449 AXS	UDP-apiose/xylose synthase
TRIAE_CS42_1AS_TGACv1_019549_AA0068020	K01810 GPI, pgi	glucose-6-phosphate isomerase [EC:5.3.1.9]
TRIAE_CS42_1BS_TGACv1_050050_AA0166630	K01810 GPI, pgi	glucose-6-phosphate isomerase [EC:5.3.1.9]
TRIAE_CS42_1DS_TGACv1_081340_AA0260080	K01810 GPI, pgi	glucose-6-phosphate isomerase [EC:5.3.1.9]
TRIAE_CS42_5AL_TGACv1_376506_AA1237760	K01810 GPI, pgi	glucose-6-phosphate isomerase [EC:5.3.1.9]
TRIAE_CS42_5BL_TGACv1_408334_AA1362930	K01810 GPI, pgi	glucose-6-phosphate isomerase [EC:5.3.1.9]
TRIAE_CS42_4AL_TGACv1_288277_AA0943460	K01835 pgm	phosphoglucomutase [EC:5.4.2.2]
TRIAE_CS42_4BS_TGACv1_328907_AA1095320	K01835 pgm	phosphoglucomutase [EC:5.4.2.2]
TRIAE_CS42_4DS_TGACv1_361179_AA1162870	K01835 pgm	phosphoglucomutase [EC:5.4.2.2]
TRIAE_CS42_5AL_TGACv1_374888_AA1211020	K00963 UGP2, galU, galF	UTP--glucose-1-phosphate uridylyltransferase [EC:2.7.7.9]
TRIAE_CS42_5BL_TGACv1_404975_AA1316790	K00963 UGP2, galU, galF	UTP--glucose-1-phosphate uridylyltransferase [EC:2.7.7.9]
TRIAE_CS42_5DL_TGACv1_433008_AA1397780	K00963 UGP2, galU, galF	UTP--glucose-1-phosphate uridylyltransferase [EC:2.7.7.9]
TRIAE_CS42_5DS_TGACv1_456534_AA1473250	K12450 RHM	UDP-glucose 4,6-dehydratase [EC:4.2.1.76]
TRIAE_CS42_6AL_TGACv1_473897_AA1533380	K12451 UER1	3,5-epimerase/4-reductase [EC:5.1.3.- 1.1.1.-]
TRIAE_CS42_4AL_TGACv1_288304_AA0944130	K00012 UGDH, ugd	UDPglucose 6-dehydrogenase [EC:1.1.1.22]
TRIAE_CS42_4BS_TGACv1_328669_AA1091980	K00012 UGDH, ugd	UDPglucose 6-dehydrogenase [EC:1.1.1.22]
TRIAE_CS42_4DS_TGACv1_362004_AA1175590	K00012 UGDH, ugd	UDPglucose 6-dehydrogenase [EC:1.1.1.22]
TRIAE_CS42_5AL_TGACv1_375282_AA1219100	K00012 UGDH, ugd	UDPglucose 6-dehydrogenase [EC:1.1.1.22]
TRIAE_CS42_5BL_TGACv1_404418_AA1299220	K00012 UGDH, ugd	UDPglucose 6-dehydrogenase [EC:1.1.1.22]
TRIAE_CS42_5DL_TGACv1_433028_AA1398770	K00012 UGDH, ugd	UDPglucose 6-dehydrogenase [EC:1.1.1.22]
TRIAE_CS42_1AL_TGACv1_002594_AA0043390	K06118 SQD1, sqdB	UDP-sulfoquinovose synthase [EC:3.13.1.1]
TRIAE_CS42_U_TGACv1_643213_AA2129070	K06118 SQD1, sqdB	UDP-sulfoquinovose synthase [EC:3.13.1.1]
TRIAE_CS42_7BL_TGACv1_577469_AA1876040	K00849 galK	galactokinase [EC:2.7.1.6]
TRIAE_CS42_U_TGACv1_641902_AA2106990	K00965 galT, GALT	UDPglucose--hexose-1-phosphate uridylyltransferase [EC:2.7.7.12]
TRIAE_CS42_1AL_TGACv1_000473_AA0012920	K01784 galE, GALE	UDP-glucose 4-epimerase [EC:5.1.3.2]
TRIAE_CS42_1BL_TGACv1_030377_AA0088490	K01784 galE, GALE	UDP-glucose 4-epimerase [EC:5.1.3.2]
TRIAE_CS42_5AL_TGACv1_374977_AA1213150	K01784 galE, GALE	UDP-glucose 4-epimerase [EC:5.1.3.2]
TRIAE_CS42_5BL_TGACv1_407436_AA1356860	K01784 galE, GALE	UDP-glucose 4-epimerase [EC:5.1.3.2]
TRIAE_CS42_5DL_TGACv1_433530_AA1415640	K01784 galE, GALE	UDP-glucose 4-epimerase [EC:5.1.3.2]
TRIAE_CS42_5DL_TGACv1_434763_AA1441240	K01784 galE, GALE	UDP-glucose 4-epimerase [EC:5.1.3.2]
TRIAE_CS42_6AL_TGACv1_471835_AA1514990	K08679 E5.1.3.6	UDP-glucuronate 4-epimerase [EC:5.1.3.6]
TRIAE_CS42_6BL_TGACv1_499944_AA1595610	K08679 E5.1.3.6	UDP-glucuronate 4-epimerase [EC:5.1.3.6]
TRIAE_CS42_6DL_TGACv1_526442_AA1683610	K08679 E5.1.3.6	UDP-glucuronate 4-epimerase [EC:5.1.3.6]
TRIAE_CS42_1BL_TGACv1_030266_AA0084540	K13648 GAUT	alpha-1,4-galacturonosyltransferase [EC:2.4.1.43]
TRIAE_CS42_1DL_TGACv1_062795_AA0220080	K13648 GAUT	alpha-1,4-galacturonosyltransferase [EC:2.4.1.43]
TRIAE_CS42_2AL_TGACv1_093484_AA0280980	K13648 GAUT	alpha-1,4-galacturonosyltransferase [EC:2.4.1.43]
TRIAE_CS42_2AS_TGACv1_113252_AA0353560	K13648 GAUT	alpha-1,4-galacturonosyltransferase [EC:2.4.1.43]
TRIAE_CS42_2BL_TGACv1_131159_AA0423490	K13648 GAUT	alpha-1,4-galacturonosyltransferase [EC:2.4.1.43]
TRIAE_CS42_5BL_TGACv1_406504_AA1346340	K13648 GAUT	alpha-1,4-galacturonosyltransferase [EC:2.4.1.43]
TRIAE_CS42_2AL_TGACv1_093532_AA0281910	K17497 PMM	phosphomannomutase [EC:5.4.2.8]
TRIAE_CS42_2BL_TGACv1_130153_AA0405120	K17497 PMM	phosphomannomutase [EC:5.4.2.8]
TRIAE_CS42_2DL_TGACv1_161730_AA0560380	K17497 PMM	phosphomannomutase [EC:5.4.2.8]
TRIAE_CS42_4AL_TGACv1_288463_AA0949320	K17497 PMM	phosphomannomutase [EC:5.4.2.8]
TRIAE_CS42_4BL_TGACv1_320436_AA1039020	K17497 PMM	phosphomannomutase [EC:5.4.2.8]
TRIAE_CS42_4DL_TGACv1_344093_AA1143610	K17497 PMM	phosphomannomutase [EC:5.4.2.8]
TRIAE_CS42_3AL_TGACv1_196152_AA0657700	K00966 GMPP	mannose-1-phosphate guanylyltransferase [EC:2.7.7.13]
TRIAE_CS42_3B_TGACv1_221037_AA0727760	K00966 GMPP	mannose-1-phosphate guanylyltransferase [EC:2.7.7.13]
TRIAE_CS42_4BL_TGACv1_321990_AA1067520	K00966 GMPP	mannose-1-phosphate guanylyltransferase [EC:2.7.7.13]
TRIAE_CS42_U_TGACv1_641765_AA2103680	K00966 GMPP	mannose-1-phosphate guanylyltransferase [EC:2.7.7.13]
TRIAE_CS42_U_TGACv1_642889_AA2124450	K00966 GMPP	mannose-1-phosphate guanylyltransferase [EC:2.7.7.13]
TRIAE_CS42_7AS_TGACv1_570144_AA1831170	K01711 gmd, GMDS	GDPmannose 4,6-dehydratase [EC:4.2.1.47]
TRIAE_CS42_3AS_TGACv1_211158_AA0686190	K01809 manA, MPI	mannose-6-phosphate isomerase [EC:5.3.1.8]
TRIAE_CS42_3B_TGACv1_220836_AA0720940	K01809 manA, MPI	mannose-6-phosphate isomerase [EC:5.3.1.8]
TRIAE_CS42_4AL_TGACv1_289401_AA0970330	K01809 manA, MPI	mannose-6-phosphate isomerase [EC:5.3.1.8]
TRIAE_CS42_4BS_TGACv1_327930_AA1079100	K01809 manA, MPI	mannose-6-phosphate isomerase [EC:5.3.1.8]
TRIAE_CS42_1AL_TGACv1_000482_AA0013200	K10046 GME	GDP-D-mannose 3', 5'-epimerase [EC:5.1.3.18 5.1.3.-]
TRIAE_CS42_1BL_TGACv1_031763_AA0120240	K10046 GME	GDP-D-mannose 3', 5'-epimerase [EC:5.1.3.18 5.1.3.-]
TRIAE_CS42_5AL_TGACv1_375559_AA1223720	K10046 GME	GDP-D-mannose 3', 5'-epimerase [EC:5.1.3.18 5.1.3.-]
TRIAE_CS42_5BL_TGACv1_404629_AA1306770	K10046 GME	GDP-D-mannose 3', 5'-epimerase [EC:5.1.3.18 5.1.3.-]
TRIAE_CS42_5DL_TGACv1_436391_AA1460700	K10046 GME	GDP-D-mannose 3', 5'-epimerase [EC:5.1.3.18 5.1.3.-]
TRIAE_CS42_5AL_TGACv1_375836_AA1227770	K05305 FUK	fucokinase [EC:2.7.1.52]
TRIAE_CS42_U_TGACv1_641031_AA2082830	K05305 FUK	fucokinase [EC:2.7.1.52]
TRIAE_CS42_1AL_TGACv1_000939_AA0022300	K00975 glgC	glucose-1-phosphate adenylyltransferase [EC:2.7.7.27]
TRIAE_CS42_1BL_TGACv1_031712_AA0119450	K00975 glgC	glucose-1-phosphate adenylyltransferase [EC:2.7.7.27]
TRIAE_CS42_5AL_TGACv1_375681_AA1225500	K00975 glgC	glucose-1-phosphate adenylyltransferase [EC:2.7.7.27]
TRIAE_CS42_5BL_TGACv1_404151_AA1286990	K00975 glgC	glucose-1-phosphate adenylyltransferase [EC:2.7.7.27]
TRIAE_CS42_7AS_TGACv1_569682_AA1821750	K00975 glgC	glucose-1-phosphate adenylyltransferase [EC:2.7.7.27]
TRIAE_CS42_7BS_TGACv1_591785_AA1921060	K00975 glgC	glucose-1-phosphate adenylyltransferase [EC:2.7.7.27]
TRIAE_CS42_7DS_TGACv1_622617_AA2042690	K00975 glgC	glucose-1-phosphate adenylyltransferase [EC:2.7.7.27]
00620 Pyruvate metabolism [PATH:ko00620]
TRIAE_CS42_2AL_TGACv1_095108_AA0306960	K01895 ACSS, acs	acetyl-CoA synthetase [EC:6.2.1.1]
TRIAE_CS42_2BL_TGACv1_130319_AA0408770	K01895 ACSS, acs	acetyl-CoA synthetase [EC:6.2.1.1]
TRIAE_CS42_6AL_TGACv1_471832_AA1514870	K01895 ACSS, acs	acetyl-CoA synthetase [EC:6.2.1.1]
TRIAE_CS42_6BL_TGACv1_500306_AA1602900	K01895 ACSS, acs	acetyl-CoA synthetase [EC:6.2.1.1]
TRIAE_CS42_2AS_TGACv1_112938_AA0348140	K00161 PDHA, pdhA	pyruvate dehydrogenase E1 component alpha subunit [EC:1.2.4.1]
TRIAE_CS42_2BS_TGACv1_148429_AA0492770	K00161 PDHA, pdhA	pyruvate dehydrogenase E1 component alpha subunit [EC:1.2.4.1]
TRIAE_CS42_6BL_TGACv1_500614_AA1607170	K00161 PDHA, pdhA	pyruvate dehydrogenase E1 component alpha subunit [EC:1.2.4.1]
TRIAE_CS42_7AS_TGACv1_570456_AA1835940	K00161 PDHA, pdhA	pyruvate dehydrogenase E1 component alpha subunit [EC:1.2.4.1]
TRIAE_CS42_5AL_TGACv1_375143_AA1216900	K00162 PDHB, pdhB	pyruvate dehydrogenase E1 component beta subunit [EC:1.2.4.1]
TRIAE_CS42_5AS_TGACv1_392973_AA1266990	K00162 PDHB, pdhB	pyruvate dehydrogenase E1 component beta subunit [EC:1.2.4.1]
TRIAE_CS42_5BL_TGACv1_404585_AA1305040	K00162 PDHB, pdhB	pyruvate dehydrogenase E1 component beta subunit [EC:1.2.4.1]
TRIAE_CS42_5BL_TGACv1_406279_AA1343630	K00162 PDHB, pdhB	pyruvate dehydrogenase E1 component beta subunit [EC:1.2.4.1]
TRIAE_CS42_5BS_TGACv1_423250_AA1372310	K00162 PDHB, pdhB	pyruvate dehydrogenase E1 component beta subunit [EC:1.2.4.1]
TRIAE_CS42_5DL_TGACv1_435448_AA1450760	K00162 PDHB, pdhB	pyruvate dehydrogenase E1 component beta subunit [EC:1.2.4.1]
TRIAE_CS42_7AS_TGACv1_569163_AA1808910	K00162 PDHB, pdhB	pyruvate dehydrogenase E1 component beta subunit [EC:1.2.4.1]
TRIAE_CS42_U_TGACv1_641537_AA2097390	K00162 PDHB, pdhB	pyruvate dehydrogenase E1 component beta subunit [EC:1.2.4.1]
TRIAE_CS42_4AL_TGACv1_292578_AA0999200	K00627 DLAT, aceF, pdhC	pyruvate dehydrogenase E2 component (dihydrolipoamide acetyltransferase) [EC:2.3.1.12]
TRIAE_CS42_5AL_TGACv1_374560_AA1203240	K00627 DLAT, aceF, pdhC	pyruvate dehydrogenase E2 component (dihydrolipoamide acetyltransferase) [EC:2.3.1.12]
TRIAE_CS42_5AL_TGACv1_377171_AA1244670	K00627 DLAT, aceF, pdhC	pyruvate dehydrogenase E2 component (dihydrolipoamide acetyltransferase) [EC:2.3.1.12]
TRIAE_CS42_5AS_TGACv1_393835_AA1276350	K00627 DLAT, aceF, pdhC	pyruvate dehydrogenase E2 component (dihydrolipoamide acetyltransferase) [EC:2.3.1.12]
TRIAE_CS42_5BL_TGACv1_405029_AA1318120	K00627 DLAT, aceF, pdhC	pyruvate dehydrogenase E2 component (dihydrolipoamide acetyltransferase) [EC:2.3.1.12]
TRIAE_CS42_5BL_TGACv1_407418_AA1356680	K00627 DLAT, aceF, pdhC	pyruvate dehydrogenase E2 component (dihydrolipoamide acetyltransferase) [EC:2.3.1.12]
TRIAE_CS42_6AS_TGACv1_486115_AA1557000	K00627 DLAT, aceF, pdhC	pyruvate dehydrogenase E2 component (dihydrolipoamide acetyltransferase) [EC:2.3.1.12]
TRIAE_CS42_6BS_TGACv1_514091_AA1654910	K00627 DLAT, aceF, pdhC	pyruvate dehydrogenase E2 component (dihydrolipoamide acetyltransferase) [EC:2.3.1.12]
TRIAE_CS42_6DS_TGACv1_544326_AA1747750	K00627 DLAT, aceF, pdhC	pyruvate dehydrogenase E2 component (dihydrolipoamide acetyltransferase) [EC:2.3.1.12]
TRIAE_CS42_7AL_TGACv1_559149_AA1798370	K00627 DLAT, aceF, pdhC	pyruvate dehydrogenase E2 component (dihydrolipoamide acetyltransferase) [EC:2.3.1.12]
TRIAE_CS42_7AS_TGACv1_570089_AA1830240	K00627 DLAT, aceF, pdhC	pyruvate dehydrogenase E2 component (dihydrolipoamide acetyltransferase) [EC:2.3.1.12]
TRIAE_CS42_7DS_TGACv1_622603_AA2042460	K00627 DLAT, aceF, pdhC	pyruvate dehydrogenase E2 component (dihydrolipoamide acetyltransferase) [EC:2.3.1.12]
TRIAE_CS42_U_TGACv1_641127_AA2086260	K00627 DLAT, aceF, pdhC	pyruvate dehydrogenase E2 component (dihydrolipoamide acetyltransferase) [EC:2.3.1.12]
TRIAE_CS42_1AS_TGACv1_019394_AA0066090	K00382 DLD, lpd, pdhD	dihydrolipoamide dehydrogenase [EC:1.8.1.4]
TRIAE_CS42_1BL_TGACv1_030590_AA0094950	K00382 DLD, lpd, pdhD	dihydrolipoamide dehydrogenase [EC:1.8.1.4]
TRIAE_CS42_1BS_TGACv1_049391_AA0151900	K00382 DLD, lpd, pdhD	dihydrolipoamide dehydrogenase [EC:1.8.1.4]
TRIAE_CS42_1BS_TGACv1_050322_AA0170640	K00382 DLD, lpd, pdhD	dihydrolipoamide dehydrogenase [EC:1.8.1.4]
TRIAE_CS42_1DS_TGACv1_080515_AA0249340	K00382 DLD, lpd, pdhD	dihydrolipoamide dehydrogenase [EC:1.8.1.4]
TRIAE_CS42_1DS_TGACv1_081003_AA0256670	K00382 DLD, lpd, pdhD	dihydrolipoamide dehydrogenase [EC:1.8.1.4]
TRIAE_CS42_U_TGACv1_642031_AA2109890	K00382 DLD, lpd, pdhD	dihydrolipoamide dehydrogenase [EC:1.8.1.4]
TRIAE_CS42_1AL_TGACv1_002865_AA0045670	K00873 PK, pyk	pyruvate kinase [EC:2.7.1.40]
TRIAE_CS42_1BL_TGACv1_030605_AA0095500	K00873 PK, pyk	pyruvate kinase [EC:2.7.1.40]
TRIAE_CS42_1DL_TGACv1_062999_AA0222790	K00873 PK, pyk	pyruvate kinase [EC:2.7.1.40]
TRIAE_CS42_2AL_TGACv1_094283_AA0295250	K00873 PK, pyk	pyruvate kinase [EC:2.7.1.40]
TRIAE_CS42_2AS_TGACv1_112739_AA0344340	K00873 PK, pyk	pyruvate kinase [EC:2.7.1.40]
TRIAE_CS42_2DS_TGACv1_177244_AA0570280	K00873 PK, pyk	pyruvate kinase [EC:2.7.1.40]
TRIAE_CS42_3AL_TGACv1_194246_AA0629560	K00873 PK, pyk	pyruvate kinase [EC:2.7.1.40]
TRIAE_CS42_3AS_TGACv1_210454_AA0672590	K00873 PK, pyk	pyruvate kinase [EC:2.7.1.40]
TRIAE_CS42_3B_TGACv1_226039_AA0813550	K00873 PK, pyk	pyruvate kinase [EC:2.7.1.40]
TRIAE_CS42_3DS_TGACv1_273182_AA0929300	K00873 PK, pyk	pyruvate kinase [EC:2.7.1.40]
TRIAE_CS42_5AL_TGACv1_376133_AA1232510	K00873 PK, pyk	pyruvate kinase [EC:2.7.1.40]
TRIAE_CS42_5BL_TGACv1_404884_AA1314140	K00873 PK, pyk	pyruvate kinase [EC:2.7.1.40]
TRIAE_CS42_5DL_TGACv1_434368_AA1434620	K00873 PK, pyk	pyruvate kinase [EC:2.7.1.40]
TRIAE_CS42_2AS_TGACv1_112829_AA0345860	K11262 ACACA	acetyl-CoA carboxylase / biotin carboxylase 1 [EC:6.4.1.2 6.3.4.14 2.1.3.15]
TRIAE_CS42_U_TGACv1_641120_AA2086110	K11262 ACACA	acetyl-CoA carboxylase / biotin carboxylase 1 [EC:6.4.1.2 6.3.4.14 2.1.3.15]
TRIAE_CS42_U_TGACv1_641681_AA2101270	K01512 acyP	acylphosphatase [EC:3.6.1.7]
TRIAE_CS42_4DS_TGACv1_361488_AA1168950	K00128 ALDH	aldehyde dehydrogenase (NAD+) [EC:1.2.1.3]
TRIAE_CS42_6AL_TGACv1_471776_AA1514110	K00128 ALDH	aldehyde dehydrogenase (NAD+) [EC:1.2.1.3]
TRIAE_CS42_6BL_TGACv1_500188_AA1600870	K00128 ALDH	aldehyde dehydrogenase (NAD+) [EC:1.2.1.3]
TRIAE_CS42_7AS_TGACv1_569723_AA1822790	K00128 ALDH	aldehyde dehydrogenase (NAD+) [EC:1.2.1.3]
TRIAE_CS42_7BS_TGACv1_591840_AA1923230	K00128 ALDH	aldehyde dehydrogenase (NAD+) [EC:1.2.1.3]
TRIAE_CS42_U_TGACv1_642188_AA2112950	K00128 ALDH	aldehyde dehydrogenase (NAD+) [EC:1.2.1.3]
TRIAE_CS42_5AL_TGACv1_374663_AA1206030	K14085 ALDH7A1	aldehyde dehydrogenase family 7 member A1 [EC:1.2.1.31 1.2.1.8 1.2.1.3]
TRIAE_CS42_5DL_TGACv1_434571_AA1438180	K14085 ALDH7A1	aldehyde dehydrogenase family 7 member A1 [EC:1.2.1.31 1.2.1.8 1.2.1.3]
TRIAE_CS42_U_TGACv1_642815_AA2123630	K00138 aldB	aldehyde dehydrogenase [EC:1.2.1.-]
TRIAE_CS42_6AS_TGACv1_487300_AA1569840	K00016 LDH, ldh	L-lactate dehydrogenase [EC:1.1.1.27]
TRIAE_CS42_6DS_TGACv1_542862_AA1731740	K00016 LDH, ldh	L-lactate dehydrogenase [EC:1.1.1.27]
TRIAE_CS42_U_TGACv1_642265_AA2114470	K00016 LDH, ldh	L-lactate dehydrogenase [EC:1.1.1.27]
TRIAE_CS42_2BL_TGACv1_130104_AA0403880	K00102 LDHD, dld	D-lactate dehydrogenase (cytochrome) [EC:1.1.2.4]
TRIAE_CS42_1AS_TGACv1_019590_AA0068790	K01759 GLO1, gloA	lactoylglutathione lyase [EC:4.4.1.5]
TRIAE_CS42_1BS_TGACv1_051376_AA0179410	K01759 GLO1, gloA	lactoylglutathione lyase [EC:4.4.1.5]
TRIAE_CS42_2AS_TGACv1_114009_AA0363380	K01759 GLO1, gloA	lactoylglutathione lyase [EC:4.4.1.5]
TRIAE_CS42_2BS_TGACv1_148159_AA0491040	K01759 GLO1, gloA	lactoylglutathione lyase [EC:4.4.1.5]
TRIAE_CS42_5AL_TGACv1_375415_AA1221240	K01759 GLO1, gloA	lactoylglutathione lyase [EC:4.4.1.5]
TRIAE_CS42_5BL_TGACv1_405646_AA1332050	K01759 GLO1, gloA	lactoylglutathione lyase [EC:4.4.1.5]
TRIAE_CS42_6AL_TGACv1_472020_AA1516880	K01759 GLO1, gloA	lactoylglutathione lyase [EC:4.4.1.5]
TRIAE_CS42_7AL_TGACv1_558064_AA1789740	K01759 GLO1, gloA	lactoylglutathione lyase [EC:4.4.1.5]
TRIAE_CS42_7BL_TGACv1_579404_AA1907000	K01759 GLO1, gloA	lactoylglutathione lyase [EC:4.4.1.5]
TRIAE_CS42_4AS_TGACv1_307855_AA1024030	K01069 gloB, HAGH	hydroxyacylglutathione hydrolase [EC:3.1.2.6]
TRIAE_CS42_4DL_TGACv1_343752_AA1139180	K01069 gloB, HAGH	hydroxyacylglutathione hydrolase [EC:3.1.2.6]
TRIAE_CS42_5AL_TGACv1_375515_AA1223060	K01069 gloB, HAGH	hydroxyacylglutathione hydrolase [EC:3.1.2.6]
TRIAE_CS42_5BL_TGACv1_406081_AA1340450	K01069 gloB, HAGH	hydroxyacylglutathione hydrolase [EC:3.1.2.6]
TRIAE_CS42_2AL_TGACv1_093753_AA0286070	K18881 DJ1D	D-lactate dehydratase [EC:4.2.1.130]
TRIAE_CS42_2BL_TGACv1_131843_AA0432760	K18881 DJ1D	D-lactate dehydratase [EC:4.2.1.130]
TRIAE_CS42_7AL_TGACv1_556609_AA1766960	K18881 DJ1D	D-lactate dehydratase [EC:4.2.1.130]
TRIAE_CS42_7BL_TGACv1_576837_AA1856800	K18881 DJ1D	D-lactate dehydratase [EC:4.2.1.130]
TRIAE_CS42_1AL_TGACv1_000369_AA0010430	K00027 ME2, sfcA, maeA	malate dehydrogenase (oxaloacetate-decarboxylating) [EC:1.1.1.38]
TRIAE_CS42_3B_TGACv1_224637_AA0799240	K00027 ME2, sfcA, maeA	malate dehydrogenase (oxaloacetate-decarboxylating) [EC:1.1.1.38]
TRIAE_CS42_1BL_TGACv1_030411_AA0089860	K00028 E1.1.1.39	malate dehydrogenase (decarboxylating) [EC:1.1.1.39]
TRIAE_CS42_1DL_TGACv1_062583_AA0216850	K00028 E1.1.1.39	malate dehydrogenase (decarboxylating) [EC:1.1.1.39]
TRIAE_CS42_2BS_TGACv1_146494_AA0466500	K00028 E1.1.1.39	malate dehydrogenase (decarboxylating) [EC:1.1.1.39]
TRIAE_CS42_1AS_TGACv1_019501_AA0067410	K00029 E1.1.1.40, maeB	malate dehydrogenase (oxaloacetate-decarboxylating)(NADP+) [EC:1.1.1.40]
TRIAE_CS42_1DS_TGACv1_080216_AA0243400	K00029 E1.1.1.40, maeB	malate dehydrogenase (oxaloacetate-decarboxylating)(NADP+) [EC:1.1.1.40]
TRIAE_CS42_3AL_TGACv1_196745_AA0662670	K00029 E1.1.1.40, maeB	malate dehydrogenase (oxaloacetate-decarboxylating)(NADP+) [EC:1.1.1.40]
TRIAE_CS42_3AS_TGACv1_210857_AA0680370	K00029 E1.1.1.40, maeB	malate dehydrogenase (oxaloacetate-decarboxylating)(NADP+) [EC:1.1.1.40]
TRIAE_CS42_3B_TGACv1_222986_AA0774630	K00029 E1.1.1.40, maeB	malate dehydrogenase (oxaloacetate-decarboxylating)(NADP+) [EC:1.1.1.40]
TRIAE_CS42_3DS_TGACv1_273902_AA0933900	K00029 E1.1.1.40, maeB	malate dehydrogenase (oxaloacetate-decarboxylating)(NADP+) [EC:1.1.1.40]
TRIAE_CS42_1AL_TGACv1_000087_AA0002830	K00025 MDH1	malate dehydrogenase [EC:1.1.1.37]
TRIAE_CS42_1BL_TGACv1_030950_AA0104200	K00025 MDH1	malate dehydrogenase [EC:1.1.1.37]
TRIAE_CS42_1DL_TGACv1_061661_AA0201230	K00025 MDH1	malate dehydrogenase [EC:1.1.1.37]
TRIAE_CS42_1AL_TGACv1_001101_AA0024930	K00026 MDH2	malate dehydrogenase [EC:1.1.1.37]
TRIAE_CS42_3AL_TGACv1_196333_AA0659530	K00026 MDH2	malate dehydrogenase [EC:1.1.1.37]
TRIAE_CS42_3B_TGACv1_223879_AA0788930	K00026 MDH2	malate dehydrogenase [EC:1.1.1.37]
TRIAE_CS42_5AL_TGACv1_377311_AA1245830	K00026 MDH2	malate dehydrogenase [EC:1.1.1.37]
TRIAE_CS42_5AS_TGACv1_394202_AA1278720	K00026 MDH2	malate dehydrogenase [EC:1.1.1.37]
TRIAE_CS42_5BL_TGACv1_406311_AA1343870	K00026 MDH2	malate dehydrogenase [EC:1.1.1.37]
TRIAE_CS42_5BS_TGACv1_423965_AA1385420	K00026 MDH2	malate dehydrogenase [EC:1.1.1.37]
TRIAE_CS42_5DL_TGACv1_434056_AA1428050	K00026 MDH2	malate dehydrogenase [EC:1.1.1.37]
TRIAE_CS42_7AL_TGACv1_560148_AA1801770	K00026 MDH2	malate dehydrogenase [EC:1.1.1.37]
TRIAE_CS42_7BL_TGACv1_578344_AA1893330	K00026 MDH2	malate dehydrogenase [EC:1.1.1.37]
TRIAE_CS42_7BL_TGACv1_578944_AA1902350	K00051 E1.1.1.82	malate dehydrogenase (NADP+) [EC:1.1.1.82]
TRIAE_CS42_U_TGACv1_645264_AA2143770	K00051 E1.1.1.82	malate dehydrogenase (NADP+) [EC:1.1.1.82]
TRIAE_CS42_4AS_TGACv1_307458_AA1020520	K01679 E4.2.1.2B, fumC, FH	fumarate hydratase, class II [EC:4.2.1.2]
TRIAE_CS42_4BL_TGACv1_321079_AA1054920	K01679 E4.2.1.2B, fumC, FH	fumarate hydratase, class II [EC:4.2.1.2]
TRIAE_CS42_4DL_TGACv1_343304_AA1133000	K01679 E4.2.1.2B, fumC, FH	fumarate hydratase, class II [EC:4.2.1.2]
TRIAE_CS42_3AS_TGACv1_210772_AA0678670	K01595 ppc	phosphoenolpyruvate carboxylase [EC:4.1.1.31]
TRIAE_CS42_3B_TGACv1_225351_AA0807390	K01595 ppc	phosphoenolpyruvate carboxylase [EC:4.1.1.31]
TRIAE_CS42_3DS_TGACv1_271655_AA0904910	K01595 ppc	phosphoenolpyruvate carboxylase [EC:4.1.1.31]
TRIAE_CS42_5AL_TGACv1_374738_AA1207960	K01595 ppc	phosphoenolpyruvate carboxylase [EC:4.1.1.31]
TRIAE_CS42_5BL_TGACv1_407230_AA1354660	K01595 ppc	phosphoenolpyruvate carboxylase [EC:4.1.1.31]
TRIAE_CS42_5DL_TGACv1_433363_AA1410880	K01595 ppc	phosphoenolpyruvate carboxylase [EC:4.1.1.31]
TRIAE_CS42_6BL_TGACv1_499674_AA1588920	K01595 ppc	phosphoenolpyruvate carboxylase [EC:4.1.1.31]
TRIAE_CS42_7AL_TGACv1_560290_AA1802000	K01595 ppc	phosphoenolpyruvate carboxylase [EC:4.1.1.31]
TRIAE_CS42_7BL_TGACv1_577218_AA1869310	K01595 ppc	phosphoenolpyruvate carboxylase [EC:4.1.1.31]
TRIAE_CS42_4AS_TGACv1_307555_AA1021350	K01610 E4.1.1.49, pckA	phosphoenolpyruvate carboxykinase (ATP) [EC:4.1.1.49]
TRIAE_CS42_4BL_TGACv1_320481_AA1040930	K01610 E4.1.1.49, pckA	phosphoenolpyruvate carboxykinase (ATP) [EC:4.1.1.49]
TRIAE_CS42_U_TGACv1_640973_AA2081110	K01006 ppdK	pyruvate, orthophosphate dikinase [EC:2.7.9.1]
TRIAE_CS42_1AL_TGACv1_002140_AA0039030	K01007 pps, ppsA	pyruvate, water dikinase [EC:2.7.9.2]
TRIAE_CS42_1AL_TGACv1_003549_AA0050330	K01007 pps, ppsA	pyruvate, water dikinase [EC:2.7.9.2]
TRIAE_CS42_1BL_TGACv1_030585_AA0094830	K01007 pps, ppsA	pyruvate, water dikinase [EC:2.7.9.2]
TRIAE_CS42_2AL_TGACv1_096810_AA0321480	K01638 aceB, glcB	malate synthase [EC:2.3.3.9]
TRIAE_CS42_2BL_TGACv1_131053_AA0421820	K01638 aceB, glcB	malate synthase [EC:2.3.3.9]
TRIAE_CS42_2BS_TGACv1_146068_AA0454610	K00626 E2.3.1.9, atoB	acetyl-CoA C-acetyltransferase [EC:2.3.1.9]
TRIAE_CS42_2DS_TGACv1_179516_AA0607730	K00626 E2.3.1.9, atoB	acetyl-CoA C-acetyltransferase [EC:2.3.1.9]
TRIAE_CS42_3AS_TGACv1_211848_AA0694880	K00626 E2.3.1.9, atoB	acetyl-CoA C-acetyltransferase [EC:2.3.1.9]
TRIAE_CS42_3B_TGACv1_224773_AA0801330	K00626 E2.3.1.9, atoB	acetyl-CoA C-acetyltransferase [EC:2.3.1.9]
TRIAE_CS42_5BL_TGACv1_406301_AA1343780	K00626 E2.3.1.9, atoB	acetyl-CoA C-acetyltransferase [EC:2.3.1.9]
TRIAE_CS42_5DL_TGACv1_438628_AA1468560	K00626 E2.3.1.9, atoB	acetyl-CoA C-acetyltransferase [EC:2.3.1.9]
TRIAE_CS42_5AL_TGACv1_374584_AA1203910	K01649 leuA, IMS	2-isopropylmalate synthase [EC:2.3.3.13]
TRIAE_CS42_5BL_TGACv1_405763_AA1334940	K01649 leuA, IMS	2-isopropylmalate synthase [EC:2.3.3.13]
00630 Glyoxylate and dicarboxylate metabolism [PATH:ko00630]
TRIAE_CS42_2AL_TGACv1_096810_AA0321480	K01638 aceB, glcB	malate synthase [EC:2.3.3.9]
TRIAE_CS42_2BL_TGACv1_131053_AA0421820	K01638 aceB, glcB	malate synthase [EC:2.3.3.9]
TRIAE_CS42_1AL_TGACv1_000087_AA0002830	K00025 MDH1	malate dehydrogenase [EC:1.1.1.37]
TRIAE_CS42_1BL_TGACv1_030950_AA0104200	K00025 MDH1	malate dehydrogenase [EC:1.1.1.37]
TRIAE_CS42_1DL_TGACv1_061661_AA0201230	K00025 MDH1	malate dehydrogenase [EC:1.1.1.37]
TRIAE_CS42_1AL_TGACv1_001101_AA0024930	K00026 MDH2	malate dehydrogenase [EC:1.1.1.37]
TRIAE_CS42_3AL_TGACv1_196333_AA0659530	K00026 MDH2	malate dehydrogenase [EC:1.1.1.37]
TRIAE_CS42_3B_TGACv1_223879_AA0788930	K00026 MDH2	malate dehydrogenase [EC:1.1.1.37]
TRIAE_CS42_5AL_TGACv1_377311_AA1245830	K00026 MDH2	malate dehydrogenase [EC:1.1.1.37]
TRIAE_CS42_5AS_TGACv1_394202_AA1278720	K00026 MDH2	malate dehydrogenase [EC:1.1.1.37]
TRIAE_CS42_5BL_TGACv1_406311_AA1343870	K00026 MDH2	malate dehydrogenase [EC:1.1.1.37]
TRIAE_CS42_5BS_TGACv1_423965_AA1385420	K00026 MDH2	malate dehydrogenase [EC:1.1.1.37]
TRIAE_CS42_5DL_TGACv1_434056_AA1428050	K00026 MDH2	malate dehydrogenase [EC:1.1.1.37]
TRIAE_CS42_7AL_TGACv1_560148_AA1801770	K00026 MDH2	malate dehydrogenase [EC:1.1.1.37]
TRIAE_CS42_7BL_TGACv1_578344_AA1893330	K00026 MDH2	malate dehydrogenase [EC:1.1.1.37]
TRIAE_CS42_5AL_TGACv1_379781_AA1256830	K01647 CS, gltA	citrate synthase [EC:2.3.3.1]
TRIAE_CS42_5BL_TGACv1_404412_AA1298880	K01647 CS, gltA	citrate synthase [EC:2.3.3.1]
TRIAE_CS42_5DL_TGACv1_434037_AA1427680	K01647 CS, gltA	citrate synthase [EC:2.3.3.1]
TRIAE_CS42_6AS_TGACv1_487101_AA1568080	K01647 CS, gltA	citrate synthase [EC:2.3.3.1]
TRIAE_CS42_6BS_TGACv1_514828_AA1664820	K01647 CS, gltA	citrate synthase [EC:2.3.3.1]
TRIAE_CS42_4BL_TGACv1_321492_AA1061290	K01681 ACO, acnA	aconitate hydratase [EC:4.2.1.3]
TRIAE_CS42_4DL_TGACv1_342960_AA1126160	K01681 ACO, acnA	aconitate hydratase [EC:4.2.1.3]
TRIAE_CS42_5AL_TGACv1_376232_AA1234150	K01681 ACO, acnA	aconitate hydratase [EC:4.2.1.3]
TRIAE_CS42_6AL_TGACv1_471656_AA1512390	K01681 ACO, acnA	aconitate hydratase [EC:4.2.1.3]
TRIAE_CS42_6BL_TGACv1_500845_AA1610610	K01681 ACO, acnA	aconitate hydratase [EC:4.2.1.3]
TRIAE_CS42_6DL_TGACv1_527381_AA1703110	K01681 ACO, acnA	aconitate hydratase [EC:4.2.1.3]
TRIAE_CS42_2BS_TGACv1_146068_AA0454610	K00626 E2.3.1.9, atoB	acetyl-CoA C-acetyltransferase [EC:2.3.1.9]
TRIAE_CS42_2DS_TGACv1_179516_AA0607730	K00626 E2.3.1.9, atoB	acetyl-CoA C-acetyltransferase [EC:2.3.1.9]
TRIAE_CS42_3AS_TGACv1_211848_AA0694880	K00626 E2.3.1.9, atoB	acetyl-CoA C-acetyltransferase [EC:2.3.1.9]
TRIAE_CS42_3B_TGACv1_224773_AA0801330	K00626 E2.3.1.9, atoB	acetyl-CoA C-acetyltransferase [EC:2.3.1.9]
TRIAE_CS42_5BL_TGACv1_406301_AA1343780	K00626 E2.3.1.9, atoB	acetyl-CoA C-acetyltransferase [EC:2.3.1.9]
TRIAE_CS42_5DL_TGACv1_438628_AA1468560	K00626 E2.3.1.9, atoB	acetyl-CoA C-acetyltransferase [EC:2.3.1.9]
TRIAE_CS42_2AL_TGACv1_092959_AA0268030	K11517 HAO	(S)-2-hydroxy-acid oxidase [EC:1.1.3.15]
TRIAE_CS42_2AL_TGACv1_093548_AA0282420	K11517 HAO	(S)-2-hydroxy-acid oxidase [EC:1.1.3.15]
TRIAE_CS42_2AS_TGACv1_112101_AA0330340	K11517 HAO	(S)-2-hydroxy-acid oxidase [EC:1.1.3.15]
TRIAE_CS42_2BL_TGACv1_129567_AA0388910	K11517 HAO	(S)-2-hydroxy-acid oxidase [EC:1.1.3.15]
TRIAE_CS42_2DL_TGACv1_163197_AA0564210	K11517 HAO	(S)-2-hydroxy-acid oxidase [EC:1.1.3.15]
TRIAE_CS42_5AL_TGACv1_376721_AA1240350	K11517 HAO	(S)-2-hydroxy-acid oxidase [EC:1.1.3.15]
TRIAE_CS42_5BL_TGACv1_408001_AA1360910	K11517 HAO	(S)-2-hydroxy-acid oxidase [EC:1.1.3.15]
TRIAE_CS42_5DL_TGACv1_434088_AA1428820	K11517 HAO	(S)-2-hydroxy-acid oxidase [EC:1.1.3.15]
TRIAE_CS42_U_TGACv1_644050_AA2136740	K11517 HAO	(S)-2-hydroxy-acid oxidase [EC:1.1.3.15]
TRIAE_CS42_4BL_TGACv1_320451_AA1039710	K03781 katE, CAT, catB, srpA	catalase [EC:1.11.1.6]
TRIAE_CS42_4DL_TGACv1_343177_AA1131150	K03781 katE, CAT, catB, srpA	catalase [EC:1.11.1.6]
TRIAE_CS42_5AL_TGACv1_376544_AA1238210	K03781 katE, CAT, catB, srpA	catalase [EC:1.11.1.6]
TRIAE_CS42_7AL_TGACv1_556567_AA1765730	K03781 katE, CAT, catB, srpA	catalase [EC:1.11.1.6]
TRIAE_CS42_U_TGACv1_640838_AA2076560	K03781 katE, CAT, catB, srpA	catalase [EC:1.11.1.6]
TRIAE_CS42_3B_TGACv1_221255_AA0735290	K18121 GLYR	glyoxylate/succinic semialdehyde reductase [EC:1.1.1.79 1.1.1.-]
TRIAE_CS42_6AS_TGACv1_485172_AA1538810	K18121 GLYR	glyoxylate/succinic semialdehyde reductase [EC:1.1.1.79 1.1.1.-]
TRIAE_CS42_6BS_TGACv1_513328_AA1638340	K18121 GLYR	glyoxylate/succinic semialdehyde reductase [EC:1.1.1.79 1.1.1.-]
TRIAE_CS42_2AL_TGACv1_096012_AA0316650	K19269 PGP, PGLP	phosphoglycolate phosphatase [EC:3.1.3.18 3.1.3.48]
TRIAE_CS42_2BL_TGACv1_130899_AA0419580	K19269 PGP, PGLP	phosphoglycolate phosphatase [EC:3.1.3.18 3.1.3.48]
TRIAE_CS42_2DL_TGACv1_158852_AA0527130	K19269 PGP, PGLP	phosphoglycolate phosphatase [EC:3.1.3.18 3.1.3.48]
TRIAE_CS42_5AL_TGACv1_376194_AA1233530	K19269 PGP, PGLP	phosphoglycolate phosphatase [EC:3.1.3.18 3.1.3.48]
TRIAE_CS42_5BL_TGACv1_405627_AA1331690	K19269 PGP, PGLP	phosphoglycolate phosphatase [EC:3.1.3.18 3.1.3.48]
TRIAE_CS42_1AL_TGACv1_007391_AA0055320	K01601 rbcL	ribulose-bisphosphate carboxylase large chain [EC:4.1.1.39]
TRIAE_CS42_1DL_TGACv1_062236_AA0211160	K01601 rbcL	ribulose-bisphosphate carboxylase large chain [EC:4.1.1.39]
TRIAE_CS42_2AS_TGACv1_112635_AA0342640	K01602 rbcS	ribulose-bisphosphate carboxylase small chain [EC:4.1.1.39]
TRIAE_CS42_2BS_TGACv1_145925_AA0449600	K01602 rbcS	ribulose-bisphosphate carboxylase small chain [EC:4.1.1.39]
TRIAE_CS42_2BS_TGACv1_145925_AA0449610	K01602 rbcS	ribulose-bisphosphate carboxylase small chain [EC:4.1.1.39]
TRIAE_CS42_2BS_TGACv1_145925_AA0449630	K01602 rbcS	ribulose-bisphosphate carboxylase small chain [EC:4.1.1.39]
TRIAE_CS42_2DS_TGACv1_177171_AA0567550	K01602 rbcS	ribulose-bisphosphate carboxylase small chain [EC:4.1.1.39]
TRIAE_CS42_2DS_TGACv1_177171_AA0567560	K01602 rbcS	ribulose-bisphosphate carboxylase small chain [EC:4.1.1.39]
TRIAE_CS42_2DS_TGACv1_177171_AA0567580	K01602 rbcS	ribulose-bisphosphate carboxylase small chain [EC:4.1.1.39]
TRIAE_CS42_5AL_TGACv1_374932_AA1212330	K01602 rbcS	ribulose-bisphosphate carboxylase small chain [EC:4.1.1.39]
TRIAE_CS42_5BL_TGACv1_404988_AA1317140	K01602 rbcS	ribulose-bisphosphate carboxylase small chain [EC:4.1.1.39]
TRIAE_CS42_5BL_TGACv1_405306_AA1324540	K01602 rbcS	ribulose-bisphosphate carboxylase small chain [EC:4.1.1.39]
TRIAE_CS42_5DL_TGACv1_434742_AA1440880	K01602 rbcS	ribulose-bisphosphate carboxylase small chain [EC:4.1.1.39]
TRIAE_CS42_5DL_TGACv1_454507_AA1470980	K01602 rbcS	ribulose-bisphosphate carboxylase small chain [EC:4.1.1.39]
TRIAE_CS42_7AS_TGACv1_570299_AA1833530	K00830 AGXT	alanine-glyoxylate transaminase / serine-glyoxylate transaminase / serine-pyruvate transaminase [EC:2.6.1.44 2.6.1.45 2.6.1.51]
TRIAE_CS42_7BS_TGACv1_592784_AA1944290	K00830 AGXT	alanine-glyoxylate transaminase / serine-glyoxylate transaminase / serine-pyruvate transaminase [EC:2.6.1.44 2.6.1.45 2.6.1.51]
TRIAE_CS42_2AL_TGACv1_093165_AA0273840	K14272 GGAT	glutamate--glyoxylate aminotransferase [EC:2.6.1.4 2.6.1.2 2.6.1.44]
TRIAE_CS42_2BL_TGACv1_129605_AA0390160	K14272 GGAT	glutamate--glyoxylate aminotransferase [EC:2.6.1.4 2.6.1.2 2.6.1.44]
TRIAE_CS42_2BS_TGACv1_147968_AA0489420	K00284 E1.4.7.1	glutamate synthase (ferredoxin) [EC:1.4.7.1]
TRIAE_CS42_2DS_TGACv1_177417_AA0576530	K00284 E1.4.7.1	glutamate synthase (ferredoxin) [EC:1.4.7.1]
TRIAE_CS42_1AL_TGACv1_000189_AA0005730	K01915 glnA, GLUL	glutamine synthetase [EC:6.3.1.2]
TRIAE_CS42_2BL_TGACv1_129656_AA0391860	K01915 glnA, GLUL	glutamine synthetase [EC:6.3.1.2]
TRIAE_CS42_2DL_TGACv1_161369_AA0558280	K01915 glnA, GLUL	glutamine synthetase [EC:6.3.1.2]
TRIAE_CS42_4AS_TGACv1_307728_AA1023060	K01915 glnA, GLUL	glutamine synthetase [EC:6.3.1.2]
TRIAE_CS42_4BL_TGACv1_320919_AA1051690	K01915 glnA, GLUL	glutamine synthetase [EC:6.3.1.2]
TRIAE_CS42_6AL_TGACv1_470941_AA1499070	K01915 glnA, GLUL	glutamine synthetase [EC:6.3.1.2]
TRIAE_CS42_6DL_TGACv1_527226_AA1700820	K01915 glnA, GLUL	glutamine synthetase [EC:6.3.1.2]
TRIAE_CS42_1AL_TGACv1_001053_AA0024060	K00600 glyA, SHMT	glycine hydroxymethyltransferase [EC:2.1.2.1]
TRIAE_CS42_1BL_TGACv1_032580_AA0131680	K00600 glyA, SHMT	glycine hydroxymethyltransferase [EC:2.1.2.1]
TRIAE_CS42_1DL_TGACv1_061112_AA0185800	K00600 glyA, SHMT	glycine hydroxymethyltransferase [EC:2.1.2.1]
TRIAE_CS42_2AL_TGACv1_094077_AA0292210	K00600 glyA, SHMT	glycine hydroxymethyltransferase [EC:2.1.2.1]
TRIAE_CS42_2BL_TGACv1_129567_AA0388870	K00600 glyA, SHMT	glycine hydroxymethyltransferase [EC:2.1.2.1]
TRIAE_CS42_2DL_TGACv1_159916_AA0544360	K00600 glyA, SHMT	glycine hydroxymethyltransferase [EC:2.1.2.1]
TRIAE_CS42_3AL_TGACv1_195046_AA0644030	K00600 glyA, SHMT	glycine hydroxymethyltransferase [EC:2.1.2.1]
TRIAE_CS42_4AL_TGACv1_290462_AA0985660	K00600 glyA, SHMT	glycine hydroxymethyltransferase [EC:2.1.2.1]
TRIAE_CS42_4DS_TGACv1_362836_AA1182360	K00600 glyA, SHMT	glycine hydroxymethyltransferase [EC:2.1.2.1]
TRIAE_CS42_3AL_TGACv1_194054_AA0625530	K00281 GLDC, gcvP	glycine dehydrogenase [EC:1.4.4.2]
TRIAE_CS42_3B_TGACv1_221268_AA0735710	K00281 GLDC, gcvP	glycine dehydrogenase [EC:1.4.4.2]
TRIAE_CS42_3DL_TGACv1_252990_AA0892870	K00281 GLDC, gcvP	glycine dehydrogenase [EC:1.4.4.2]
TRIAE_CS42_2AL_TGACv1_093548_AA0282400	K00605 gcvT, AMT	aminomethyltransferase [EC:2.1.2.10]
TRIAE_CS42_1AS_TGACv1_019394_AA0066090	K00382 DLD, lpd, pdhD	dihydrolipoamide dehydrogenase [EC:1.8.1.4]
TRIAE_CS42_1BL_TGACv1_030590_AA0094950	K00382 DLD, lpd, pdhD	dihydrolipoamide dehydrogenase [EC:1.8.1.4]
TRIAE_CS42_1BS_TGACv1_049391_AA0151900	K00382 DLD, lpd, pdhD	dihydrolipoamide dehydrogenase [EC:1.8.1.4]
TRIAE_CS42_1BS_TGACv1_050322_AA0170640	K00382 DLD, lpd, pdhD	dihydrolipoamide dehydrogenase [EC:1.8.1.4]
TRIAE_CS42_1DS_TGACv1_080515_AA0249340	K00382 DLD, lpd, pdhD	dihydrolipoamide dehydrogenase [EC:1.8.1.4]
TRIAE_CS42_1DS_TGACv1_081003_AA0256670	K00382 DLD, lpd, pdhD	dihydrolipoamide dehydrogenase [EC:1.8.1.4]
TRIAE_CS42_U_TGACv1_642031_AA2109890	K00382 DLD, lpd, pdhD	dihydrolipoamide dehydrogenase [EC:1.8.1.4]
TRIAE_CS42_1AL_TGACv1_000016_AA0000470	K02437 gcvH, GCSH	glycine cleavage system H protein
TRIAE_CS42_6AL_TGACv1_471012_AA1500940	K02437 gcvH, GCSH	glycine cleavage system H protein
TRIAE_CS42_6AS_TGACv1_485264_AA1542040	K02437 gcvH, GCSH	glycine cleavage system H protein
TRIAE_CS42_6BS_TGACv1_513194_AA1633900	K02437 gcvH, GCSH	glycine cleavage system H protein
TRIAE_CS42_3B_TGACv1_223602_AA0784350	K15918 GLYK	D-glycerate 3-kinase [EC:2.7.1.31]
TRIAE_CS42_3DL_TGACv1_249662_AA0853780	K15918 GLYK	D-glycerate 3-kinase [EC:2.7.1.31]
TRIAE_CS42_4AS_TGACv1_307069_AA1016690	K15918 GLYK	D-glycerate 3-kinase [EC:2.7.1.31]
TRIAE_CS42_6AS_TGACv1_486107_AA1556800	K15893 HPR1	hydroxypyruvate reductase 1
TRIAE_CS42_6DS_TGACv1_543041_AA1734480	K15893 HPR1	hydroxypyruvate reductase 1
TRIAE_CS42_3AS_TGACv1_211819_AA0694600	K15919 HPR2	hydroxypyruvate reductase 2
TRIAE_CS42_3B_TGACv1_222184_AA0759240	K15919 HPR2	hydroxypyruvate reductase 2
TRIAE_CS42_6AL_TGACv1_471483_AA1509530	K07246 ttuC, dmlA	tartrate dehydrogenase/decarboxylase / D-malate dehydrogenase [EC:1.1.1.93 4.1.1.73 1.1.1.83]
TRIAE_CS42_7BS_TGACv1_592003_AA1927810	K00122 FDH	formate dehydrogenase [EC:1.17.1.9]
TRIAE_CS42_U_TGACv1_645225_AA2143600	K00122 FDH	formate dehydrogenase [EC:1.17.1.9]
TRIAE_CS42_4BL_TGACv1_321458_AA1060750	K01433 purU	formyltetrahydrofolate deformylase [EC:3.5.1.10]
TRIAE_CS42_3AL_TGACv1_195212_AA0646550	K01455 E3.5.1.49	formamidase [EC:3.5.1.49]
TRIAE_CS42_3DL_TGACv1_253414_AA0894470	K01455 E3.5.1.49	formamidase [EC:3.5.1.49]
TRIAE_CS42_2AL_TGACv1_098345_AA0326010	K22133 AAE3	oxalate---CoA ligase [EC:6.2.1.8]
TRIAE_CS42_2BL_TGACv1_129793_AA0396210	K22133 AAE3	oxalate---CoA ligase [EC:6.2.1.8]
00640 Propanoate metabolism [PATH:ko00640]
TRIAE_CS42_2AL_TGACv1_095108_AA0306960	K01895 ACSS, acs	acetyl-CoA synthetase [EC:6.2.1.1]
TRIAE_CS42_2BL_TGACv1_130319_AA0408770	K01895 ACSS, acs	acetyl-CoA synthetase [EC:6.2.1.1]
TRIAE_CS42_6AL_TGACv1_471832_AA1514870	K01895 ACSS, acs	acetyl-CoA synthetase [EC:6.2.1.1]
TRIAE_CS42_6BL_TGACv1_500306_AA1602900	K01895 ACSS, acs	acetyl-CoA synthetase [EC:6.2.1.1]
TRIAE_CS42_4BS_TGACv1_328114_AA1083070	K00166 BCKDHA, bkdA1	2-oxoisovalerate dehydrogenase E1 component alpha subunit [EC:1.2.4.4]
TRIAE_CS42_U_TGACv1_641722_AA2102510	K00166 BCKDHA, bkdA1	2-oxoisovalerate dehydrogenase E1 component alpha subunit [EC:1.2.4.4]
TRIAE_CS42_6AS_TGACv1_485866_AA1553530	K00167 BCKDHB, bkdA2	2-oxoisovalerate dehydrogenase E1 component beta subunit [EC:1.2.4.4]
TRIAE_CS42_2AS_TGACv1_112770_AA0344930	K09699 DBT, bkdB	2-oxoisovalerate dehydrogenase E2 component (dihydrolipoyl transacylase) [EC:2.3.1.168]
TRIAE_CS42_1AS_TGACv1_019394_AA0066090	K00382 DLD, lpd, pdhD	dihydrolipoamide dehydrogenase [EC:1.8.1.4]
TRIAE_CS42_1BL_TGACv1_030590_AA0094950	K00382 DLD, lpd, pdhD	dihydrolipoamide dehydrogenase [EC:1.8.1.4]
TRIAE_CS42_1BS_TGACv1_049391_AA0151900	K00382 DLD, lpd, pdhD	dihydrolipoamide dehydrogenase [EC:1.8.1.4]
TRIAE_CS42_1BS_TGACv1_050322_AA0170640	K00382 DLD, lpd, pdhD	dihydrolipoamide dehydrogenase [EC:1.8.1.4]
TRIAE_CS42_1DS_TGACv1_080515_AA0249340	K00382 DLD, lpd, pdhD	dihydrolipoamide dehydrogenase [EC:1.8.1.4]
TRIAE_CS42_1DS_TGACv1_081003_AA0256670	K00382 DLD, lpd, pdhD	dihydrolipoamide dehydrogenase [EC:1.8.1.4]
TRIAE_CS42_U_TGACv1_642031_AA2109890	K00382 DLD, lpd, pdhD	dihydrolipoamide dehydrogenase [EC:1.8.1.4]
TRIAE_CS42_2AS_TGACv1_113542_AA0357490	K00249 ACADM, acd	acyl-CoA dehydrogenase [EC:1.3.8.7]
TRIAE_CS42_2BS_TGACv1_146717_AA0471430	K00249 ACADM, acd	acyl-CoA dehydrogenase [EC:1.3.8.7]
TRIAE_CS42_4BL_TGACv1_320411_AA1038280	K01692 paaF, echA	enoyl-CoA hydratase [EC:4.2.1.17]
TRIAE_CS42_1AS_TGACv1_019004_AA0057710	K01782 fadJ	3-hydroxyacyl-CoA dehydrogenase / enoyl-CoA hydratase / 3-hydroxybutyryl-CoA epimerase [EC:1.1.1.35 4.2.1.17 5.1.2.3]
TRIAE_CS42_6BS_TGACv1_514913_AA1665850	K01782 fadJ	3-hydroxyacyl-CoA dehydrogenase / enoyl-CoA hydratase / 3-hydroxybutyryl-CoA epimerase [EC:1.1.1.35 4.2.1.17 5.1.2.3]
TRIAE_CS42_1AL_TGACv1_000335_AA0009320	K07514 EHHADH	enoyl-CoA hydratase / 3-hydroxyacyl-CoA dehydrogenase / 3,2-trans-enoyl-CoA isomerase [EC:4.2.1.17 1.1.1.35 5.3.3.8]
TRIAE_CS42_3AS_TGACv1_210989_AA0682640	K07514 EHHADH	enoyl-CoA hydratase / 3-hydroxyacyl-CoA dehydrogenase / 3,2-trans-enoyl-CoA isomerase [EC:4.2.1.17 1.1.1.35 5.3.3.8]
TRIAE_CS42_1AL_TGACv1_000453_AA0012380	K05605 HIBCH	3-hydroxyisobutyryl-CoA hydrolase [EC:3.1.2.4]
TRIAE_CS42_1AL_TGACv1_003858_AA0051770	K05605 HIBCH	3-hydroxyisobutyryl-CoA hydrolase [EC:3.1.2.4]
TRIAE_CS42_1BL_TGACv1_030396_AA0089450	K05605 HIBCH	3-hydroxyisobutyryl-CoA hydrolase [EC:3.1.2.4]
TRIAE_CS42_1BL_TGACv1_034151_AA0143630	K05605 HIBCH	3-hydroxyisobutyryl-CoA hydrolase [EC:3.1.2.4]
TRIAE_CS42_1DL_TGACv1_062095_AA0208690	K05605 HIBCH	3-hydroxyisobutyryl-CoA hydrolase [EC:3.1.2.4]
TRIAE_CS42_3AL_TGACv1_195031_AA0643780	K05605 HIBCH	3-hydroxyisobutyryl-CoA hydrolase [EC:3.1.2.4]
TRIAE_CS42_3B_TGACv1_225279_AA0806700	K05605 HIBCH	3-hydroxyisobutyryl-CoA hydrolase [EC:3.1.2.4]
TRIAE_CS42_2AS_TGACv1_112829_AA0345860	K11262 ACACA	acetyl-CoA carboxylase / biotin carboxylase 1 [EC:6.4.1.2 6.3.4.14 2.1.3.15]
TRIAE_CS42_U_TGACv1_641120_AA2086110	K11262 ACACA	acetyl-CoA carboxylase / biotin carboxylase 1 [EC:6.4.1.2 6.3.4.14 2.1.3.15]
TRIAE_CS42_5AL_TGACv1_375581_AA1223950	K01578 MLYCD	malonyl-CoA decarboxylase [EC:4.1.1.9]
TRIAE_CS42_5BL_TGACv1_404399_AA1298500	K01578 MLYCD	malonyl-CoA decarboxylase [EC:4.1.1.9]
TRIAE_CS42_2AS_TGACv1_114387_AA0366670	K01899 LSC1	succinyl-CoA synthetase alpha subunit [EC:6.2.1.4 6.2.1.5]
TRIAE_CS42_2BS_TGACv1_146230_AA0459580	K01899 LSC1	succinyl-CoA synthetase alpha subunit [EC:6.2.1.4 6.2.1.5]
TRIAE_CS42_6AL_TGACv1_474572_AA1535460	K01900 LSC2	succinyl-CoA synthetase beta subunit [EC:6.2.1.4 6.2.1.5]
TRIAE_CS42_6BL_TGACv1_500559_AA1606490	K01900 LSC2	succinyl-CoA synthetase beta subunit [EC:6.2.1.4 6.2.1.5]
TRIAE_CS42_6DL_TGACv1_526324_AA1679520	K01900 LSC2	succinyl-CoA synthetase beta subunit [EC:6.2.1.4 6.2.1.5]
TRIAE_CS42_2AL_TGACv1_094782_AA0303040	K00140 mmsA, iolA, ALDH6A1	malonate-semialdehyde dehydrogenase (acetylating) / methylmalonate-semialdehyde dehydrogenase [EC:1.2.1.18 1.2.1.27]
TRIAE_CS42_2BL_TGACv1_130731_AA0416980	K00140 mmsA, iolA, ALDH6A1	malonate-semialdehyde dehydrogenase (acetylating) / methylmalonate-semialdehyde dehydrogenase [EC:1.2.1.18 1.2.1.27]
TRIAE_CS42_2DL_TGACv1_157925_AA0501930	K00140 mmsA, iolA, ALDH6A1	malonate-semialdehyde dehydrogenase (acetylating) / methylmalonate-semialdehyde dehydrogenase [EC:1.2.1.18 1.2.1.27]
TRIAE_CS42_2AL_TGACv1_092931_AA0267430	K03417 prpB	methylisocitrate lyase [EC:4.1.3.30]
TRIAE_CS42_2BL_TGACv1_129938_AA0399910	K03417 prpB	methylisocitrate lyase [EC:4.1.3.30]
TRIAE_CS42_2BL_TGACv1_130748_AA0417350	K03417 prpB	methylisocitrate lyase [EC:4.1.3.30]
TRIAE_CS42_2DL_TGACv1_160183_AA0547870	K03417 prpB	methylisocitrate lyase [EC:4.1.3.30]
TRIAE_CS42_6AS_TGACv1_487300_AA1569840	K00016 LDH, ldh	L-lactate dehydrogenase [EC:1.1.1.27]
TRIAE_CS42_6DS_TGACv1_542862_AA1731740	K00016 LDH, ldh	L-lactate dehydrogenase [EC:1.1.1.27]
TRIAE_CS42_U_TGACv1_642265_AA2114470	K00016 LDH, ldh	L-lactate dehydrogenase [EC:1.1.1.27]
TRIAE_CS42_2BS_TGACv1_146068_AA0454610	K00626 E2.3.1.9, atoB	acetyl-CoA C-acetyltransferase [EC:2.3.1.9]
TRIAE_CS42_2DS_TGACv1_179516_AA0607730	K00626 E2.3.1.9, atoB	acetyl-CoA C-acetyltransferase [EC:2.3.1.9]
TRIAE_CS42_3AS_TGACv1_211848_AA0694880	K00626 E2.3.1.9, atoB	acetyl-CoA C-acetyltransferase [EC:2.3.1.9]
TRIAE_CS42_3B_TGACv1_224773_AA0801330	K00626 E2.3.1.9, atoB	acetyl-CoA C-acetyltransferase [EC:2.3.1.9]
TRIAE_CS42_5BL_TGACv1_406301_AA1343780	K00626 E2.3.1.9, atoB	acetyl-CoA C-acetyltransferase [EC:2.3.1.9]
TRIAE_CS42_5DL_TGACv1_438628_AA1468560	K00626 E2.3.1.9, atoB	acetyl-CoA C-acetyltransferase [EC:2.3.1.9]
TRIAE_CS42_7AS_TGACv1_569374_AA1814550	K18471 ydjG	methylglyoxal reductase [EC:1.1.1.-]
00650 Butanoate metabolism [PATH:ko00650]
TRIAE_CS42_2BS_TGACv1_146068_AA0454610	K00626 E2.3.1.9, atoB	acetyl-CoA C-acetyltransferase [EC:2.3.1.9]
TRIAE_CS42_2DS_TGACv1_179516_AA0607730	K00626 E2.3.1.9, atoB	acetyl-CoA C-acetyltransferase [EC:2.3.1.9]
TRIAE_CS42_3AS_TGACv1_211848_AA0694880	K00626 E2.3.1.9, atoB	acetyl-CoA C-acetyltransferase [EC:2.3.1.9]
TRIAE_CS42_3B_TGACv1_224773_AA0801330	K00626 E2.3.1.9, atoB	acetyl-CoA C-acetyltransferase [EC:2.3.1.9]
TRIAE_CS42_5BL_TGACv1_406301_AA1343780	K00626 E2.3.1.9, atoB	acetyl-CoA C-acetyltransferase [EC:2.3.1.9]
TRIAE_CS42_5DL_TGACv1_438628_AA1468560	K00626 E2.3.1.9, atoB	acetyl-CoA C-acetyltransferase [EC:2.3.1.9]
TRIAE_CS42_3B_TGACv1_222492_AA0765830	K00074 paaH, hbd, fadB, mmgB	3-hydroxybutyryl-CoA dehydrogenase [EC:1.1.1.157]
TRIAE_CS42_1AS_TGACv1_019004_AA0057710	K01782 fadJ	3-hydroxyacyl-CoA dehydrogenase / enoyl-CoA hydratase / 3-hydroxybutyryl-CoA epimerase [EC:1.1.1.35 4.2.1.17 5.1.2.3]
TRIAE_CS42_6BS_TGACv1_514913_AA1665850	K01782 fadJ	3-hydroxyacyl-CoA dehydrogenase / enoyl-CoA hydratase / 3-hydroxybutyryl-CoA epimerase [EC:1.1.1.35 4.2.1.17 5.1.2.3]
TRIAE_CS42_4BL_TGACv1_320411_AA1038280	K01692 paaF, echA	enoyl-CoA hydratase [EC:4.2.1.17]
TRIAE_CS42_1AL_TGACv1_000335_AA0009320	K07514 EHHADH	enoyl-CoA hydratase / 3-hydroxyacyl-CoA dehydrogenase / 3,2-trans-enoyl-CoA isomerase [EC:4.2.1.17 1.1.1.35 5.3.3.8]
TRIAE_CS42_3AS_TGACv1_210989_AA0682640	K07514 EHHADH	enoyl-CoA hydratase / 3-hydroxyacyl-CoA dehydrogenase / 3,2-trans-enoyl-CoA isomerase [EC:4.2.1.17 1.1.1.35 5.3.3.8]
TRIAE_CS42_6AL_TGACv1_471483_AA1509530	K07246 ttuC, dmlA	tartrate dehydrogenase/decarboxylase / D-malate dehydrogenase [EC:1.1.1.93 4.1.1.73 1.1.1.83]
TRIAE_CS42_3AS_TGACv1_211026_AA0683390	K01580 E4.1.1.15, gadB, gadA, GAD	glutamate decarboxylase [EC:4.1.1.15]
TRIAE_CS42_3B_TGACv1_222610_AA0767770	K01580 E4.1.1.15, gadB, gadA, GAD	glutamate decarboxylase [EC:4.1.1.15]
TRIAE_CS42_3DS_TGACv1_272233_AA0917470	K01580 E4.1.1.15, gadB, gadA, GAD	glutamate decarboxylase [EC:4.1.1.15]
TRIAE_CS42_4AL_TGACv1_291775_AA0996540	K01580 E4.1.1.15, gadB, gadA, GAD	glutamate decarboxylase [EC:4.1.1.15]
TRIAE_CS42_4AS_TGACv1_308413_AA1027820	K01580 E4.1.1.15, gadB, gadA, GAD	glutamate decarboxylase [EC:4.1.1.15]
TRIAE_CS42_4BL_TGACv1_320276_AA1033600	K01580 E4.1.1.15, gadB, gadA, GAD	glutamate decarboxylase [EC:4.1.1.15]
TRIAE_CS42_4BS_TGACv1_331478_AA1110020	K01580 E4.1.1.15, gadB, gadA, GAD	glutamate decarboxylase [EC:4.1.1.15]
TRIAE_CS42_4DL_TGACv1_344775_AA1149720	K01580 E4.1.1.15, gadB, gadA, GAD	glutamate decarboxylase [EC:4.1.1.15]
TRIAE_CS42_4DS_TGACv1_363000_AA1182990	K01580 E4.1.1.15, gadB, gadA, GAD	glutamate decarboxylase [EC:4.1.1.15]
TRIAE_CS42_2DL_TGACv1_160337_AA0549460	K16871 POP2	4-aminobutyrate---pyruvate transaminase [EC:2.6.1.96]
TRIAE_CS42_7AL_TGACv1_558634_AA1794860	K16871 POP2	4-aminobutyrate---pyruvate transaminase [EC:2.6.1.96]
TRIAE_CS42_U_TGACv1_642555_AA2119550	K16871 POP2	4-aminobutyrate---pyruvate transaminase [EC:2.6.1.96]
TRIAE_CS42_6AS_TGACv1_487831_AA1573180	K17761 SSADH	succinate-semialdehyde dehydrogenase, mitochondrial [EC:1.2.1.24]
TRIAE_CS42_6BS_TGACv1_513181_AA1633180	K17761 SSADH	succinate-semialdehyde dehydrogenase, mitochondrial [EC:1.2.1.24]
TRIAE_CS42_3B_TGACv1_221255_AA0735290	K18121 GLYR	glyoxylate/succinic semialdehyde reductase [EC:1.1.1.79 1.1.1.-]
TRIAE_CS42_6AS_TGACv1_485172_AA1538810	K18121 GLYR	glyoxylate/succinic semialdehyde reductase [EC:1.1.1.79 1.1.1.-]
TRIAE_CS42_6BS_TGACv1_513328_AA1638340	K18121 GLYR	glyoxylate/succinic semialdehyde reductase [EC:1.1.1.79 1.1.1.-]
TRIAE_CS42_7AS_TGACv1_571237_AA1846200	K01641 E2.3.3.10	hydroxymethylglutaryl-CoA synthase [EC:2.3.3.10]
TRIAE_CS42_7BS_TGACv1_591893_AA1924780	K01641 E2.3.3.10	hydroxymethylglutaryl-CoA synthase [EC:2.3.3.10]
TRIAE_CS42_7DS_TGACv1_623117_AA2049760	K01641 E2.3.3.10	hydroxymethylglutaryl-CoA synthase [EC:2.3.3.10]
TRIAE_CS42_3B_TGACv1_227867_AA0824960	K01640 E4.1.3.4, HMGCL, hmgL	hydroxymethylglutaryl-CoA lyase [EC:4.1.3.4]
TRIAE_CS42_3DS_TGACv1_272107_AA0915000	K01640 E4.1.3.4, HMGCL, hmgL	hydroxymethylglutaryl-CoA lyase [EC:4.1.3.4]
TRIAE_CS42_5AL_TGACv1_376171_AA1233180	K01640 E4.1.3.4, HMGCL, hmgL	hydroxymethylglutaryl-CoA lyase [EC:4.1.3.4]
TRIAE_CS42_5BL_TGACv1_405044_AA1318650	K01640 E4.1.3.4, HMGCL, hmgL	hydroxymethylglutaryl-CoA lyase [EC:4.1.3.4]
TRIAE_CS42_6BL_TGACv1_500462_AA1605120	K01652 E2.2.1.6L, ilvB, ilvG, ilvI	acetolactate synthase I/II/III large subunit [EC:2.2.1.6]
TRIAE_CS42_4AL_TGACv1_289714_AA0975890	K01653 E2.2.1.6S, ilvH, ilvN	acetolactate synthase I/III small subunit [EC:2.2.1.6]
TRIAE_CS42_4BS_TGACv1_329293_AA1099800	K01653 E2.2.1.6S, ilvH, ilvN	acetolactate synthase I/III small subunit [EC:2.2.1.6]
TRIAE_CS42_4DS_TGACv1_361900_AA1174070	K01653 E2.2.1.6S, ilvH, ilvN	acetolactate synthase I/III small subunit [EC:2.2.1.6]
TRIAE_CS42_6AL_TGACv1_472269_AA1520250	K01653 E2.2.1.6S, ilvH, ilvN	acetolactate synthase I/III small subunit [EC:2.2.1.6]
TRIAE_CS42_6BL_TGACv1_499519_AA1584940	K01653 E2.2.1.6S, ilvH, ilvN	acetolactate synthase I/III small subunit [EC:2.2.1.6]
00660 C5-Branched dibasic acid metabolism [PATH:ko00660]
TRIAE_CS42_6BL_TGACv1_500462_AA1605120	K01652 E2.2.1.6L, ilvB, ilvG, ilvI	acetolactate synthase I/II/III large subunit [EC:2.2.1.6]
TRIAE_CS42_4AL_TGACv1_289714_AA0975890	K01653 E2.2.1.6S, ilvH, ilvN	acetolactate synthase I/III small subunit [EC:2.2.1.6]
TRIAE_CS42_4BS_TGACv1_329293_AA1099800	K01653 E2.2.1.6S, ilvH, ilvN	acetolactate synthase I/III small subunit [EC:2.2.1.6]
TRIAE_CS42_4DS_TGACv1_361900_AA1174070	K01653 E2.2.1.6S, ilvH, ilvN	acetolactate synthase I/III small subunit [EC:2.2.1.6]
TRIAE_CS42_6AL_TGACv1_472269_AA1520250	K01653 E2.2.1.6S, ilvH, ilvN	acetolactate synthase I/III small subunit [EC:2.2.1.6]
TRIAE_CS42_6BL_TGACv1_499519_AA1584940	K01653 E2.2.1.6S, ilvH, ilvN	acetolactate synthase I/III small subunit [EC:2.2.1.6]
TRIAE_CS42_6AS_TGACv1_487122_AA1568340	K01703 leuC, IPMI-L	3-isopropylmalate/(R)-2-methylmalate dehydratase large subunit [EC:4.2.1.33 4.2.1.35]
TRIAE_CS42_6AL_TGACv1_474171_AA1534380	K01704 leuD, IPMI-S	3-isopropylmalate/(R)-2-methylmalate dehydratase small subunit [EC:4.2.1.33 4.2.1.35]
TRIAE_CS42_6BL_TGACv1_501119_AA1613770	K01704 leuD, IPMI-S	3-isopropylmalate/(R)-2-methylmalate dehydratase small subunit [EC:4.2.1.33 4.2.1.35]
TRIAE_CS42_U_TGACv1_640731_AA2071450	K00052 leuB, IMDH	3-isopropylmalate dehydrogenase [EC:1.1.1.85]
00562 Inositol phosphate metabolism [PATH:ko00562]
TRIAE_CS42_5AS_TGACv1_393898_AA1277040	K00914 PIK3C3, VPS34	phosphatidylinositol 3-kinase [EC:2.7.1.137]
TRIAE_CS42_5BS_TGACv1_423579_AA1379900	K00914 PIK3C3, VPS34	phosphatidylinositol 3-kinase [EC:2.7.1.137]
TRIAE_CS42_7BS_TGACv1_592663_AA1942720	K18081 MTMR1_2	myotubularin-related protein 1/2 [EC:3.1.3.64 3.1.3.95]
TRIAE_CS42_U_TGACv1_641331_AA2092210	K18081 MTMR1_2	myotubularin-related protein 1/2 [EC:3.1.3.64 3.1.3.95]
TRIAE_CS42_U_TGACv1_643975_AA2136220	K18081 MTMR1_2	myotubularin-related protein 1/2 [EC:3.1.3.64 3.1.3.95]
TRIAE_CS42_4DS_TGACv1_361292_AA1165110	K00888 PI4KA	phosphatidylinositol 4-kinase A [EC:2.7.1.67]
TRIAE_CS42_4AL_TGACv1_290029_AA0980640	K19801 PI4KB	phosphatidylinositol 4-kinase B [EC:2.7.1.67]
TRIAE_CS42_1AL_TGACv1_003438_AA0049800	K21797 SAC1, SACM1L	phosphatidylinositol 4-phosphatase [EC:3.1.3.-]
TRIAE_CS42_1DL_TGACv1_062766_AA0219570	K21797 SAC1, SACM1L	phosphatidylinositol 4-phosphatase [EC:3.1.3.-]
TRIAE_CS42_4AS_TGACv1_307978_AA1024960	K21797 SAC1, SACM1L	phosphatidylinositol 4-phosphatase [EC:3.1.3.-]
TRIAE_CS42_U_TGACv1_641396_AA2093690	K21797 SAC1, SACM1L	phosphatidylinositol 4-phosphatase [EC:3.1.3.-]
TRIAE_CS42_2AS_TGACv1_114163_AA0364530	K00889 PIP5K	1-phosphatidylinositol-4-phosphate 5-kinase [EC:2.7.1.68]
TRIAE_CS42_2BS_TGACv1_145990_AA0452090	K00889 PIP5K	1-phosphatidylinositol-4-phosphate 5-kinase [EC:2.7.1.68]
TRIAE_CS42_4AL_TGACv1_290591_AA0987270	K00889 PIP5K	1-phosphatidylinositol-4-phosphate 5-kinase [EC:2.7.1.68]
TRIAE_CS42_4BS_TGACv1_327967_AA1080040	K00889 PIP5K	1-phosphatidylinositol-4-phosphate 5-kinase [EC:2.7.1.68]
TRIAE_CS42_4BS_TGACv1_330061_AA1105700	K00889 PIP5K	1-phosphatidylinositol-4-phosphate 5-kinase [EC:2.7.1.68]
TRIAE_CS42_6AL_TGACv1_471763_AA1513970	K00889 PIP5K	1-phosphatidylinositol-4-phosphate 5-kinase [EC:2.7.1.68]
TRIAE_CS42_6BL_TGACv1_500168_AA1600450	K00889 PIP5K	1-phosphatidylinositol-4-phosphate 5-kinase [EC:2.7.1.68]
TRIAE_CS42_4AS_TGACv1_307938_AA1024610	K01099 INPP5B_F	inositol polyphosphate 5-phosphatase INPP5B/F [EC:3.1.3.36]
TRIAE_CS42_4BL_TGACv1_321677_AA1063980	K01099 INPP5B_F	inositol polyphosphate 5-phosphatase INPP5B/F [EC:3.1.3.36]
TRIAE_CS42_5AL_TGACv1_376619_AA1239160	K01099 INPP5B_F	inositol polyphosphate 5-phosphatase INPP5B/F [EC:3.1.3.36]
TRIAE_CS42_1BL_TGACv1_030627_AA0096320	K20279 SYNJ	synaptojanin [EC:3.1.3.36]
TRIAE_CS42_3AS_TGACv1_211868_AA0695140	K20279 SYNJ	synaptojanin [EC:3.1.3.36]
TRIAE_CS42_5BL_TGACv1_404166_AA1287800	K20279 SYNJ	synaptojanin [EC:3.1.3.36]
TRIAE_CS42_5AS_TGACv1_392929_AA1266340	K01110 PTEN	phosphatidylinositol-3,4,5-trisphosphate 3-phosphatase and dual-specificity protein phosphatase PTEN [EC:3.1.3.16 3.1.3.48 3.1.3.67]
TRIAE_CS42_5DS_TGACv1_457151_AA1483200	K01110 PTEN	phosphatidylinositol-3,4,5-trisphosphate 3-phosphatase and dual-specificity protein phosphatase PTEN [EC:3.1.3.16 3.1.3.48 3.1.3.67]
TRIAE_CS42_U_TGACv1_641786_AA2104250	K01110 PTEN	phosphatidylinositol-3,4,5-trisphosphate 3-phosphatase and dual-specificity protein phosphatase PTEN [EC:3.1.3.16 3.1.3.48 3.1.3.67]
TRIAE_CS42_2AS_TGACv1_113205_AA0353070	K00921 PIKFYVE, FAB1	1-phosphatidylinositol-3-phosphate 5-kinase [EC:2.7.1.150]
TRIAE_CS42_4AL_TGACv1_289461_AA0971610	K00921 PIKFYVE, FAB1	1-phosphatidylinositol-3-phosphate 5-kinase [EC:2.7.1.150]
TRIAE_CS42_5AL_TGACv1_375892_AA1228520	K00921 PIKFYVE, FAB1	1-phosphatidylinositol-3-phosphate 5-kinase [EC:2.7.1.150]
TRIAE_CS42_5BL_TGACv1_406855_AA1350600	K00921 PIKFYVE, FAB1	1-phosphatidylinositol-3-phosphate 5-kinase [EC:2.7.1.150]
TRIAE_CS42_7AS_TGACv1_571185_AA1845540	K00921 PIKFYVE, FAB1	1-phosphatidylinositol-3-phosphate 5-kinase [EC:2.7.1.150]
TRIAE_CS42_7BL_TGACv1_577753_AA1882570	K00921 PIKFYVE, FAB1	1-phosphatidylinositol-3-phosphate 5-kinase [EC:2.7.1.150]
TRIAE_CS42_7DS_TGACv1_622220_AA2035670	K00921 PIKFYVE, FAB1	1-phosphatidylinositol-3-phosphate 5-kinase [EC:2.7.1.150]
TRIAE_CS42_1AS_TGACv1_019276_AA0064280	K05857 PLCD	phosphatidylinositol phospholipase C, delta [EC:3.1.4.11]
TRIAE_CS42_2AS_TGACv1_115380_AA0372190	K05857 PLCD	phosphatidylinositol phospholipase C, delta [EC:3.1.4.11]
TRIAE_CS42_2BS_TGACv1_146806_AA0473260	K05857 PLCD	phosphatidylinositol phospholipase C, delta [EC:3.1.4.11]
TRIAE_CS42_4AS_TGACv1_307421_AA1020260	K05857 PLCD	phosphatidylinositol phospholipase C, delta [EC:3.1.4.11]
TRIAE_CS42_4BL_TGACv1_321455_AA1060680	K05857 PLCD	phosphatidylinositol phospholipase C, delta [EC:3.1.4.11]
TRIAE_CS42_5BL_TGACv1_406373_AA1344690	K05857 PLCD	phosphatidylinositol phospholipase C, delta [EC:3.1.4.11]
TRIAE_CS42_5AL_TGACv1_374542_AA1202770	K05859 PLCG2	phosphatidylinositol phospholipase C, gamma-2 [EC:3.1.4.11]
TRIAE_CS42_4AL_TGACv1_288958_AA0962070	K01114 plc	phospholipase C [EC:3.1.4.3]
TRIAE_CS42_5BL_TGACv1_405796_AA1335410	K01114 plc	phospholipase C [EC:3.1.4.3]
TRIAE_CS42_4AL_TGACv1_288528_AA0951160	K01092 E3.1.3.25, IMPA, suhB	myo-inositol-1(or 4)-monophosphatase [EC:3.1.3.25]
TRIAE_CS42_6BS_TGACv1_515770_AA1672250	K01092 E3.1.3.25, IMPA, suhB	myo-inositol-1(or 4)-monophosphatase [EC:3.1.3.25]
TRIAE_CS42_6DS_TGACv1_543133_AA1735960	K01092 E3.1.3.25, IMPA, suhB	myo-inositol-1(or 4)-monophosphatase [EC:3.1.3.25]
TRIAE_CS42_4BS_TGACv1_328490_AA1088680	K10047 VTC4	inositol-phosphate phosphatase / L-galactose 1-phosphate phosphatase [EC:3.1.3.25 3.1.3.93]
TRIAE_CS42_3AS_TGACv1_212338_AA0700120	K18649 IMPL2	inositol-phosphate phosphatase / L-galactose 1-phosphate phosphatase / histidinol-phosphatase [EC:3.1.3.25 3.1.3.93 3.1.3.15]
TRIAE_CS42_3B_TGACv1_220765_AA0718610	K18649 IMPL2	inositol-phosphate phosphatase / L-galactose 1-phosphate phosphatase / histidinol-phosphatase [EC:3.1.3.25 3.1.3.93 3.1.3.15]
TRIAE_CS42_2AL_TGACv1_097031_AA0322720	K00999 CDIPT	CDP-diacylglycerol--inositol 3-phosphatidyltransferase [EC:2.7.8.11]
TRIAE_CS42_2BL_TGACv1_131580_AA0429370	K00999 CDIPT	CDP-diacylglycerol--inositol 3-phosphatidyltransferase [EC:2.7.8.11]
TRIAE_CS42_4AS_TGACv1_307361_AA1019860	K01858 INO1, ISYNA1	myo-inositol-1-phosphate synthase [EC:5.5.1.4]
TRIAE_CS42_4BL_TGACv1_320456_AA1039910	K01858 INO1, ISYNA1	myo-inositol-1-phosphate synthase [EC:5.5.1.4]
TRIAE_CS42_U_TGACv1_641722_AA2102520	K15422 SAL	3'(2'), 5'-bisphosphate nucleotidase / inositol polyphosphate 1-phosphatase [EC:3.1.3.7 3.1.3.57]
TRIAE_CS42_4BS_TGACv1_328344_AA1086580	K19517 MIK	1D-myo-inositol 3-kinase [EC:2.7.1.64]
TRIAE_CS42_5AL_TGACv1_375477_AA1222460	K03103 MINPP1	multiple inositol-polyphosphate phosphatase / 2,3-bisphosphoglycerate 3-phosphatase [EC:3.1.3.62 3.1.3.80]
TRIAE_CS42_5BL_TGACv1_407781_AA1359510	K03103 MINPP1	multiple inositol-polyphosphate phosphatase / 2,3-bisphosphoglycerate 3-phosphatase [EC:3.1.3.62 3.1.3.80]
TRIAE_CS42_1AL_TGACv1_003073_AA0047430	K00913 ITPK1	inositol-1,3,4-trisphosphate 5/6-kinase / inositol-tetrakisphosphate 1-kinase [EC:2.7.1.159 2.7.1.134]
TRIAE_CS42_4AS_TGACv1_306540_AA1009850	K00913 ITPK1	inositol-1,3,4-trisphosphate 5/6-kinase / inositol-tetrakisphosphate 1-kinase [EC:2.7.1.159 2.7.1.134]
TRIAE_CS42_4BS_TGACv1_328461_AA1088150	K00913 ITPK1	inositol-1,3,4-trisphosphate 5/6-kinase / inositol-tetrakisphosphate 1-kinase [EC:2.7.1.159 2.7.1.134]
TRIAE_CS42_4DS_TGACv1_361483_AA1168850	K00913 ITPK1	inositol-1,3,4-trisphosphate 5/6-kinase / inositol-tetrakisphosphate 1-kinase [EC:2.7.1.159 2.7.1.134]
TRIAE_CS42_7BS_TGACv1_591781_AA1920830	K00913 ITPK1	inositol-1,3,4-trisphosphate 5/6-kinase / inositol-tetrakisphosphate 1-kinase [EC:2.7.1.159 2.7.1.134]
TRIAE_CS42_U_TGACv1_642053_AA2110250	K00913 ITPK1	inositol-1,3,4-trisphosphate 5/6-kinase / inositol-tetrakisphosphate 1-kinase [EC:2.7.1.159 2.7.1.134]
TRIAE_CS42_U_TGACv1_645082_AA2142930	K00913 ITPK1	inositol-1,3,4-trisphosphate 5/6-kinase / inositol-tetrakisphosphate 1-kinase [EC:2.7.1.159 2.7.1.134]
TRIAE_CS42_5AL_TGACv1_376140_AA1232710	K01765 ITPK4	inositol-1,3,4-trisphosphate 5/6-kinase [EC:2.7.1.159]
TRIAE_CS42_5BL_TGACv1_404816_AA1311690	K01765 ITPK4	inositol-1,3,4-trisphosphate 5/6-kinase [EC:2.7.1.159]
TRIAE_CS42_7AL_TGACv1_556888_AA1772870	K00915 IPMK, IPK2	inositol-polyphosphate multikinase [EC:2.7.1.140 2.7.1.151]
TRIAE_CS42_2AL_TGACv1_095050_AA0306410	K10572 IPPK	inositol-pentakisphosphate 2-kinase [EC:2.7.1.158]
TRIAE_CS42_2BL_TGACv1_129504_AA0386330	K10572 IPPK	inositol-pentakisphosphate 2-kinase [EC:2.7.1.158]
TRIAE_CS42_7AL_TGACv1_556467_AA1763690	K00469 MIOX	inositol oxygenase [EC:1.13.99.1]
TRIAE_CS42_2AL_TGACv1_094782_AA0303040	K00140 mmsA, iolA, ALDH6A1	malonate-semialdehyde dehydrogenase (acetylating) / methylmalonate-semialdehyde dehydrogenase [EC:1.2.1.18 1.2.1.27]
TRIAE_CS42_2BL_TGACv1_130731_AA0416980	K00140 mmsA, iolA, ALDH6A1	malonate-semialdehyde dehydrogenase (acetylating) / methylmalonate-semialdehyde dehydrogenase [EC:1.2.1.18 1.2.1.27]
TRIAE_CS42_2DL_TGACv1_157925_AA0501930	K00140 mmsA, iolA, ALDH6A1	malonate-semialdehyde dehydrogenase (acetylating) / methylmalonate-semialdehyde dehydrogenase [EC:1.2.1.18 1.2.1.27]
TRIAE_CS42_3AL_TGACv1_194635_AA0637160	K01803 TPI, tpiA	triosephosphate isomerase (TIM) [EC:5.3.1.1]
TRIAE_CS42_3B_TGACv1_226284_AA0815680	K01803 TPI, tpiA	triosephosphate isomerase (TIM) [EC:5.3.1.1]
TRIAE_CS42_5AL_TGACv1_376895_AA1242150	K01803 TPI, tpiA	triosephosphate isomerase (TIM) [EC:5.3.1.1]
TRIAE_CS42_5BL_TGACv1_404542_AA1303580	K01803 TPI, tpiA	triosephosphate isomerase (TIM) [EC:5.3.1.1]
Energy metabolism
00190 Oxidative phosphorylation [PATH:ko00190]
TRIAE_CS42_5DL_TGACv1_435359_AA1449550	K00338 nuoI	NADH-quinone oxidoreductase subunit I [EC:1.6.5.3]
TRIAE_CS42_5DS_TGACv1_464685_AA1496030	K05574 ndhC	NAD(P)H-quinone oxidoreductase subunit 3 [EC:1.6.5.3]
TRIAE_CS42_5DL_TGACv1_436660_AA1462560	K05575 ndhD	NAD(P)H-quinone oxidoreductase subunit 4 [EC:1.6.5.3]
TRIAE_CS42_4AL_TGACv1_288275_AA0943380	K03934 NDUFS1	NADH dehydrogenase (ubiquinone) Fe-S protein 1 [EC:1.6.5.3 1.6.99.3]
TRIAE_CS42_4BS_TGACv1_329948_AA1104870	K03934 NDUFS1	NADH dehydrogenase (ubiquinone) Fe-S protein 1 [EC:1.6.5.3 1.6.99.3]
TRIAE_CS42_2AS_TGACv1_114645_AA0368590	K03937 NDUFS4	NADH dehydrogenase (ubiquinone) Fe-S protein 4
TRIAE_CS42_2BS_TGACv1_145943_AA0450190	K03937 NDUFS4	NADH dehydrogenase (ubiquinone) Fe-S protein 4
TRIAE_CS42_2DS_TGACv1_178236_AA0593210	K03937 NDUFS4	NADH dehydrogenase (ubiquinone) Fe-S protein 4
TRIAE_CS42_7BS_TGACv1_592663_AA1942730	K03938 NDUFS5	NADH dehydrogenase (ubiquinone) Fe-S protein 5
TRIAE_CS42_U_TGACv1_643975_AA2136210	K03938 NDUFS5	NADH dehydrogenase (ubiquinone) Fe-S protein 5
TRIAE_CS42_7BL_TGACv1_579784_AA1910020	K03939 NDUFS6	NADH dehydrogenase (ubiquinone) Fe-S protein 6
TRIAE_CS42_7DL_TGACv1_603466_AA1984300	K03939 NDUFS6	NADH dehydrogenase (ubiquinone) Fe-S protein 6
TRIAE_CS42_3AL_TGACv1_194189_AA0628180	K03940 NDUFS7	NADH dehydrogenase (ubiquinone) Fe-S protein 7 [EC:1.6.5.3 1.6.99.3]
TRIAE_CS42_3B_TGACv1_226306_AA0815880	K03940 NDUFS7	NADH dehydrogenase (ubiquinone) Fe-S protein 7 [EC:1.6.5.3 1.6.99.3]
TRIAE_CS42_5AL_TGACv1_377517_AA1247570	K03941 NDUFS8	NADH dehydrogenase (ubiquinone) Fe-S protein 8 [EC:1.6.5.3 1.6.99.3]
TRIAE_CS42_5BL_TGACv1_407747_AA1359310	K03941 NDUFS8	NADH dehydrogenase (ubiquinone) Fe-S protein 8 [EC:1.6.5.3 1.6.99.3]
TRIAE_CS42_2DS_TGACv1_177140_AA0566290	K03942 NDUFV1	NADH dehydrogenase (ubiquinone) flavoprotein 1 [EC:1.6.5.3 1.6.99.3]
TRIAE_CS42_1AL_TGACv1_002617_AA0043680	K03943 NDUFV2	NADH dehydrogenase (ubiquinone) flavoprotein 2 [EC:1.6.5.3 1.6.99.3]
TRIAE_CS42_1BL_TGACv1_031451_AA0114330	K03943 NDUFV2	NADH dehydrogenase (ubiquinone) flavoprotein 2 [EC:1.6.5.3 1.6.99.3]
TRIAE_CS42_1BL_TGACv1_033666_AA0141150	K03945 NDUFA1	NADH dehydrogenase (ubiquinone) 1 alpha subcomplex subunit 1
TRIAE_CS42_2AL_TGACv1_093563_AA0282640	K03946 NDUFA2	NADH dehydrogenase (ubiquinone) 1 alpha subcomplex subunit 2
TRIAE_CS42_2DL_TGACv1_158718_AA0524870	K03946 NDUFA2	NADH dehydrogenase (ubiquinone) 1 alpha subcomplex subunit 2
TRIAE_CS42_4AS_TGACv1_308046_AA1025430	K03949 NDUFA5	NADH dehydrogenase (ubiquinone) 1 alpha subcomplex subunit 5
TRIAE_CS42_4BL_TGACv1_322200_AA1069580	K03949 NDUFA5	NADH dehydrogenase (ubiquinone) 1 alpha subcomplex subunit 5
TRIAE_CS42_4DL_TGACv1_344098_AA1143640	K03949 NDUFA5	NADH dehydrogenase (ubiquinone) 1 alpha subcomplex subunit 5
TRIAE_CS42_2BS_TGACv1_147406_AA0482790	K03950 NDUFA6	NADH dehydrogenase (ubiquinone) 1 alpha subcomplex subunit 6
TRIAE_CS42_2DS_TGACv1_179115_AA0604430	K03950 NDUFA6	NADH dehydrogenase (ubiquinone) 1 alpha subcomplex subunit 6
TRIAE_CS42_4AS_TGACv1_308113_AA1025990	K03952 NDUFA8	NADH dehydrogenase (ubiquinone) 1 alpha subcomplex subunit 8
TRIAE_CS42_4BL_TGACv1_320432_AA1038940	K03952 NDUFA8	NADH dehydrogenase (ubiquinone) 1 alpha subcomplex subunit 8
TRIAE_CS42_6AL_TGACv1_472145_AA1518220	K03953 NDUFA9	NADH dehydrogenase (ubiquinone) 1 alpha subcomplex subunit 9
TRIAE_CS42_6BL_TGACv1_500706_AA1608640	K03953 NDUFA9	NADH dehydrogenase (ubiquinone) 1 alpha subcomplex subunit 9
TRIAE_CS42_1AL_TGACv1_002484_AA0042310	K03955 NDUFAB1	NADH dehydrogenase (ubiquinone) 1 alpha/beta subcomplex 1
TRIAE_CS42_1BL_TGACv1_033990_AA0143000	K03955 NDUFAB1	NADH dehydrogenase (ubiquinone) 1 alpha/beta subcomplex 1
TRIAE_CS42_4AS_TGACv1_307491_AA1020730	K03955 NDUFAB1	NADH dehydrogenase (ubiquinone) 1 alpha/beta subcomplex 1
TRIAE_CS42_4BL_TGACv1_322281_AA1070300	K03955 NDUFAB1	NADH dehydrogenase (ubiquinone) 1 alpha/beta subcomplex 1
TRIAE_CS42_7AS_TGACv1_571644_AA1849060	K03955 NDUFAB1	NADH dehydrogenase (ubiquinone) 1 alpha/beta subcomplex 1
TRIAE_CS42_7BS_TGACv1_592620_AA1941610	K03955 NDUFAB1	NADH dehydrogenase (ubiquinone) 1 alpha/beta subcomplex 1
TRIAE_CS42_1AL_TGACv1_001859_AA0035900	K11352 NDUFA12	NADH dehydrogenase (ubiquinone) 1 alpha subcomplex subunit 12
TRIAE_CS42_1BL_TGACv1_031232_AA0110030	K11352 NDUFA12	NADH dehydrogenase (ubiquinone) 1 alpha subcomplex subunit 12
TRIAE_CS42_1DL_TGACv1_062176_AA0210040	K11352 NDUFA12	NADH dehydrogenase (ubiquinone) 1 alpha subcomplex subunit 12
TRIAE_CS42_4AS_TGACv1_308750_AA1029280	K11353 NDUFA13	NADH dehydrogenase (ubiquinone) 1 alpha subcomplex subunit 13
TRIAE_CS42_4BL_TGACv1_320264_AA1033020	K11353 NDUFA13	NADH dehydrogenase (ubiquinone) 1 alpha subcomplex subunit 13
TRIAE_CS42_4DL_TGACv1_344305_AA1145910	K11353 NDUFA13	NADH dehydrogenase (ubiquinone) 1 alpha subcomplex subunit 13
TRIAE_CS42_4DL_TGACv1_342648_AA1119080	K03963 NDUFB7	NADH dehydrogenase (ubiquinone) 1 beta subcomplex subunit 7
TRIAE_CS42_5AL_TGACv1_375821_AA1227550	K03963 NDUFB7	NADH dehydrogenase (ubiquinone) 1 beta subcomplex subunit 7
TRIAE_CS42_7AL_TGACv1_556850_AA1772070	K03965 NDUFB9	NADH dehydrogenase (ubiquinone) 1 beta subcomplex subunit 9
TRIAE_CS42_7BL_TGACv1_579857_AA1910580	K03965 NDUFB9	NADH dehydrogenase (ubiquinone) 1 beta subcomplex subunit 9
TRIAE_CS42_1AL_TGACv1_003073_AA0047440	K03966 NDUFB10	NADH dehydrogenase (ubiquinone) 1 beta subcomplex subunit 10
TRIAE_CS42_1BL_TGACv1_032012_AA0124180	K03966 NDUFB10	NADH dehydrogenase (ubiquinone) 1 beta subcomplex subunit 10
TRIAE_CS42_7BL_TGACv1_580130_AA1912180	K03885 ndh	NADH dehydrogenase [EC:1.6.99.3]
TRIAE_CS42_2DL_TGACv1_158363_AA0516660	K00234 SDHA, SDH1	succinate dehydrogenase (ubiquinone) flavoprotein subunit [EC:1.3.5.1]
TRIAE_CS42_5AL_TGACv1_377012_AA1243200	K00234 SDHA, SDH1	succinate dehydrogenase (ubiquinone) flavoprotein subunit [EC:1.3.5.1]
TRIAE_CS42_5BL_TGACv1_404126_AA1285390	K00234 SDHA, SDH1	succinate dehydrogenase (ubiquinone) flavoprotein subunit [EC:1.3.5.1]
TRIAE_CS42_7AL_TGACv1_556119_AA1756230	K00235 SDHB, SDH2	succinate dehydrogenase (ubiquinone) iron-sulfur subunit [EC:1.3.5.1]
TRIAE_CS42_2AL_TGACv1_094712_AA0301940	K00411 UQCRFS1, RIP1, petA	ubiquinol-cytochrome c reductase iron-sulfur subunit [EC:1.10.2.2]
TRIAE_CS42_6BL_TGACv1_501539_AA1618480	K00411 UQCRFS1, RIP1, petA	ubiquinol-cytochrome c reductase iron-sulfur subunit [EC:1.10.2.2]
TRIAE_CS42_3AL_TGACv1_194420_AA0632720	K00413 CYC1, CYT1, petC	ubiquinol-cytochrome c reductase cytochrome c1 subunit
TRIAE_CS42_3DL_TGACv1_249410_AA0848050	K00413 CYC1, CYT1, petC	ubiquinol-cytochrome c reductase cytochrome c1 subunit
TRIAE_CS42_3AS_TGACv1_212491_AA0701210	K00415 QCR2, UQCRC2	ubiquinol-cytochrome c reductase core subunit 2
TRIAE_CS42_3B_TGACv1_220673_AA0714790	K00415 QCR2, UQCRC2	ubiquinol-cytochrome c reductase core subunit 2
TRIAE_CS42_4AL_TGACv1_289236_AA0967710	K00416 QCR6, UQCRH	ubiquinol-cytochrome c reductase subunit 6
TRIAE_CS42_4BS_TGACv1_328938_AA1095860	K00416 QCR6, UQCRH	ubiquinol-cytochrome c reductase subunit 6
TRIAE_CS42_5AL_TGACv1_378438_AA1253310	K00417 QCR7, UQCRB	ubiquinol-cytochrome c reductase subunit 7
TRIAE_CS42_5BL_TGACv1_405468_AA1327940	K00417 QCR7, UQCRB	ubiquinol-cytochrome c reductase subunit 7
TRIAE_CS42_1AL_TGACv1_004394_AA0053400	K00419 QCR9, UCRC	ubiquinol-cytochrome c reductase subunit 9
TRIAE_CS42_1BL_TGACv1_031331_AA0111730	K00419 QCR9, UCRC	ubiquinol-cytochrome c reductase subunit 9
TRIAE_CS42_1DL_TGACv1_061306_AA0192080	K00419 QCR9, UCRC	ubiquinol-cytochrome c reductase subunit 9
TRIAE_CS42_6AS_TGACv1_486638_AA1563470	K02257 COX10, ctaB, cyoE	heme o synthase [EC:2.5.1.141]
TRIAE_CS42_6BS_TGACv1_513192_AA1633840	K02257 COX10, ctaB, cyoE	heme o synthase [EC:2.5.1.141]
TRIAE_CS42_4AL_TGACv1_289144_AA0965940	K02265 COX5B	cytochrome c oxidase subunit 5b
TRIAE_CS42_7AS_TGACv1_569192_AA1809720	K02265 COX5B	cytochrome c oxidase subunit 5b
TRIAE_CS42_5BL_TGACv1_406417_AA1345350	K02266 COX6A	cytochrome c oxidase subunit 6a
TRIAE_CS42_5DL_TGACv1_435063_AA1445540	K02266 COX6A	cytochrome c oxidase subunit 6a
TRIAE_CS42_2AL_TGACv1_093245_AA0275810	K02267 COX6B	cytochrome c oxidase subunit 6b
TRIAE_CS42_2AS_TGACv1_112694_AA0343570	K02267 COX6B	cytochrome c oxidase subunit 6b
TRIAE_CS42_2BL_TGACv1_131757_AA0431740	K02267 COX6B	cytochrome c oxidase subunit 6b
TRIAE_CS42_2BS_TGACv1_146892_AA0474970	K02267 COX6B	cytochrome c oxidase subunit 6b
TRIAE_CS42_2DL_TGACv1_161633_AA0559650	K02267 COX6B	cytochrome c oxidase subunit 6b
TRIAE_CS42_4AL_TGACv1_289695_AA0975430	K02258 COX11, ctaG	cytochrome c oxidase assembly protein subunit 11
TRIAE_CS42_4BS_TGACv1_328196_AA1084480	K02258 COX11, ctaG	cytochrome c oxidase assembly protein subunit 11
TRIAE_CS42_7AS_TGACv1_569024_AA1804910	K02259 COX15, ctaA	cytochrome c oxidase assembly protein subunit 15
TRIAE_CS42_7BS_TGACv1_593348_AA1950690	K02259 COX15, ctaA	cytochrome c oxidase assembly protein subunit 15
TRIAE_CS42_5BL_TGACv1_405709_AA1333630	K02260 COX17	cytochrome c oxidase assembly protein subunit 17
TRIAE_CS42_3DL_TGACv1_249556_AA0851440	K02112 ATPF1B, atpD	F-type H+-transporting ATPase subunit beta [EC:3.6.3.14]
TRIAE_CS42_2BS_TGACv1_151238_AA0498550	K02115 ATPF1G, atpG	F-type H+-transporting ATPase subunit gamma
TRIAE_CS42_U_TGACv1_712630_AA2166950	K02115 ATPF1G, atpG	F-type H+-transporting ATPase subunit gamma
TRIAE_CS42_6AL_TGACv1_473264_AA1529760	K02113 ATPF1D, atpH	F-type H+-transporting ATPase subunit delta
TRIAE_CS42_6BL_TGACv1_501085_AA1613310	K02113 ATPF1D, atpH	F-type H+-transporting ATPase subunit delta
TRIAE_CS42_6DL_TGACv1_526376_AA1681230	K02113 ATPF1D, atpH	F-type H+-transporting ATPase subunit delta
TRIAE_CS42_5DS_TGACv1_468583_AA1496310	K02114 ATPF1E, atpC	F-type H+-transporting ATPase subunit epsilon
TRIAE_CS42_4BL_TGACv1_322607_AA1072260	K02109 ATPF0B, atpF	F-type H+-transporting ATPase subunit b
TRIAE_CS42_4DL_TGACv1_343277_AA1132640	K02109 ATPF0B, atpF	F-type H+-transporting ATPase subunit b
TRIAE_CS42_7BL_TGACv1_584395_AA1919200	K02110 ATPF0C, atpE	F-type H+-transporting ATPase subunit c
TRIAE_CS42_1AL_TGACv1_000051_AA0001340	K02133 ATPeF1B, ATP5B, ATP2	F-type H+-transporting ATPase subunit beta [EC:3.6.3.14]
TRIAE_CS42_1BL_TGACv1_031692_AA0118950	K02133 ATPeF1B, ATP5B, ATP2	F-type H+-transporting ATPase subunit beta [EC:3.6.3.14]
TRIAE_CS42_1DL_TGACv1_062210_AA0210500	K02133 ATPeF1B, ATP5B, ATP2	F-type H+-transporting ATPase subunit beta [EC:3.6.3.14]
TRIAE_CS42_3B_TGACv1_222532_AA0766530	K02133 ATPeF1B, ATP5B, ATP2	F-type H+-transporting ATPase subunit beta [EC:3.6.3.14]
TRIAE_CS42_1BS_TGACv1_050799_AA0175610	K02136 ATPeF1G, ATP5C1, ATP3	F-type H+-transporting ATPase subunit gamma
TRIAE_CS42_1DS_TGACv1_080550_AA0249950	K02136 ATPeF1G, ATP5C1, ATP3	F-type H+-transporting ATPase subunit gamma
TRIAE_CS42_2AL_TGACv1_096315_AA0318510	K02134 ATPeF1D, ATP5D, ATP16	F-type H+-transporting ATPase subunit delta
TRIAE_CS42_2BS_TGACv1_147875_AA0488540	K02134 ATPeF1D, ATP5D, ATP16	F-type H+-transporting ATPase subunit delta
TRIAE_CS42_3AL_TGACv1_194729_AA0638290	K02135 ATPeF1E, ATP5E, ATP15	F-type H+-transporting ATPase subunit epsilon
TRIAE_CS42_3B_TGACv1_226412_AA0816770	K02135 ATPeF1E, ATP5E, ATP15	F-type H+-transporting ATPase subunit epsilon
TRIAE_CS42_6BL_TGACv1_500092_AA1598640	K02137 ATPeF0O, ATP5O, ATP5	F-type H+-transporting ATPase subunit O
TRIAE_CS42_6DL_TGACv1_526850_AA1693430	K02137 ATPeF0O, ATP5O, ATP5	F-type H+-transporting ATPase subunit O
TRIAE_CS42_5AL_TGACv1_385033_AA1258350	K02128 ATPeF0C, ATP5G, ATP9	F-type H+-transporting ATPase subunit c
TRIAE_CS42_2AL_TGACv1_095324_AA0309650	K02138 ATPeF0D, ATP5H, ATP7	F-type H+-transporting ATPase subunit d
TRIAE_CS42_2BL_TGACv1_130381_AA0409970	K02138 ATPeF0D, ATP5H, ATP7	F-type H+-transporting ATPase subunit d
TRIAE_CS42_2DL_TGACv1_158421_AA0518370	K02138 ATPeF0D, ATP5H, ATP7	F-type H+-transporting ATPase subunit d
TRIAE_CS42_1AL_TGACv1_002629_AA0043900	K02140 ATPeFG, ATP5L, ATP20	F-type H+-transporting ATPase subunit g
TRIAE_CS42_1BL_TGACv1_033746_AA0141810	K02140 ATPeFG, ATP5L, ATP20	F-type H+-transporting ATPase subunit g
TRIAE_CS42_3AL_TGACv1_193989_AA0624110	K02140 ATPeFG, ATP5L, ATP20	F-type H+-transporting ATPase subunit g
TRIAE_CS42_3B_TGACv1_225944_AA0813020	K02140 ATPeFG, ATP5L, ATP20	F-type H+-transporting ATPase subunit g
TRIAE_CS42_2DL_TGACv1_159111_AA0532650	K02120 ATPVD, ntpD, atpD	V/A-type H+/Na+-transporting ATPase subunit D
TRIAE_CS42_7AL_TGACv1_558294_AA1792080	K02145 ATPeV1A, ATP6A	V-type H+-transporting ATPase subunit A [EC:3.6.3.14]
TRIAE_CS42_7BL_TGACv1_579063_AA1903600	K02145 ATPeV1A, ATP6A	V-type H+-transporting ATPase subunit A [EC:3.6.3.14]
TRIAE_CS42_7DL_TGACv1_603800_AA1989460	K02145 ATPeV1A, ATP6A	V-type H+-transporting ATPase subunit A [EC:3.6.3.14]
TRIAE_CS42_3AL_TGACv1_195878_AA0655140	K02147 ATPeV1B, ATP6B	V-type H+-transporting ATPase subunit B
TRIAE_CS42_3B_TGACv1_221149_AA0731840	K02147 ATPeV1B, ATP6B	V-type H+-transporting ATPase subunit B
TRIAE_CS42_6AS_TGACv1_486010_AA1555560	K02147 ATPeV1B, ATP6B	V-type H+-transporting ATPase subunit B
TRIAE_CS42_6BS_TGACv1_514088_AA1654890	K02147 ATPeV1B, ATP6B	V-type H+-transporting ATPase subunit B
TRIAE_CS42_6DS_TGACv1_542868_AA1731790	K02147 ATPeV1B, ATP6B	V-type H+-transporting ATPase subunit B
TRIAE_CS42_7AL_TGACv1_558464_AA1793580	K02147 ATPeV1B, ATP6B	V-type H+-transporting ATPase subunit B
TRIAE_CS42_U_TGACv1_641199_AA2087960	K02147 ATPeV1B, ATP6B	V-type H+-transporting ATPase subunit B
TRIAE_CS42_1AL_TGACv1_001462_AA0030900	K02148 ATPeV1C, ATP6C	V-type H+-transporting ATPase subunit C
TRIAE_CS42_1BL_TGACv1_030825_AA0101620	K02148 ATPeV1C, ATP6C	V-type H+-transporting ATPase subunit C
TRIAE_CS42_1DL_TGACv1_061232_AA0189370	K02148 ATPeV1C, ATP6C	V-type H+-transporting ATPase subunit C
TRIAE_CS42_2BL_TGACv1_130514_AA0412690	K02149 ATPeV1D, ATP6M	V-type H+-transporting ATPase subunit D
TRIAE_CS42_3AL_TGACv1_194690_AA0637900	K02150 ATPeV1E, ATP6E	V-type H+-transporting ATPase subunit E
TRIAE_CS42_3B_TGACv1_222928_AA0773340	K02150 ATPeV1E, ATP6E	V-type H+-transporting ATPase subunit E
TRIAE_CS42_3DL_TGACv1_250696_AA0872090	K02150 ATPeV1E, ATP6E	V-type H+-transporting ATPase subunit E
TRIAE_CS42_3AL_TGACv1_195562_AA0651220	K02151 ATPeV1F, ATP6S14	V-type H+-transporting ATPase subunit F
TRIAE_CS42_3B_TGACv1_221643_AA0746430	K02151 ATPeV1F, ATP6S14	V-type H+-transporting ATPase subunit F
TRIAE_CS42_3DL_TGACv1_250717_AA0872310	K02151 ATPeV1F, ATP6S14	V-type H+-transporting ATPase subunit F
TRIAE_CS42_2AL_TGACv1_093910_AA0289190	K02152 ATPeV1G, ATP6G	V-type H+-transporting ATPase subunit G
TRIAE_CS42_2BL_TGACv1_130632_AA0414980	K02152 ATPeV1G, ATP6G	V-type H+-transporting ATPase subunit G
TRIAE_CS42_2DL_TGACv1_158490_AA0520030	K02152 ATPeV1G, ATP6G	V-type H+-transporting ATPase subunit G
TRIAE_CS42_2AS_TGACv1_113043_AA0350340	K02144 ATPeV1H	V-type H+-transporting ATPase subunit H
TRIAE_CS42_2BS_TGACv1_147847_AA0488160	K02144 ATPeV1H	V-type H+-transporting ATPase subunit H
TRIAE_CS42_2DS_TGACv1_178055_AA0589940	K02144 ATPeV1H	V-type H+-transporting ATPase subunit H
TRIAE_CS42_3AL_TGACv1_196411_AA0660160	K02154 ATPeV0A, ATP6N	V-type H+-transporting ATPase subunit a
TRIAE_CS42_3DL_TGACv1_250081_AA0861880	K02154 ATPeV0A, ATP6N	V-type H+-transporting ATPase subunit a
TRIAE_CS42_4AS_TGACv1_306724_AA1012620	K02154 ATPeV0A, ATP6N	V-type H+-transporting ATPase subunit a
TRIAE_CS42_4BL_TGACv1_320523_AA1042220	K02154 ATPeV0A, ATP6N	V-type H+-transporting ATPase subunit a
TRIAE_CS42_4DL_TGACv1_342788_AA1122180	K02154 ATPeV0A, ATP6N	V-type H+-transporting ATPase subunit a
TRIAE_CS42_1AS_TGACv1_019203_AA0063050	K02155 ATPeV0C, ATP6L	V-type H+-transporting ATPase 16kDa proteolipid subunit
TRIAE_CS42_1BS_TGACv1_049968_AA0165030	K02155 ATPeV0C, ATP6L	V-type H+-transporting ATPase 16kDa proteolipid subunit
TRIAE_CS42_1DS_TGACv1_080256_AA0244480	K02155 ATPeV0C, ATP6L	V-type H+-transporting ATPase 16kDa proteolipid subunit
TRIAE_CS42_4AL_TGACv1_290204_AA0982940	K02155 ATPeV0C, ATP6L	V-type H+-transporting ATPase 16kDa proteolipid subunit
TRIAE_CS42_4BS_TGACv1_330987_AA1109260	K02155 ATPeV0C, ATP6L	V-type H+-transporting ATPase 16kDa proteolipid subunit
TRIAE_CS42_4DS_TGACv1_361141_AA1161820	K02155 ATPeV0C, ATP6L	V-type H+-transporting ATPase 16kDa proteolipid subunit
TRIAE_CS42_U_TGACv1_642696_AA2121820	K02155 ATPeV0C, ATP6L	V-type H+-transporting ATPase 16kDa proteolipid subunit
TRIAE_CS42_3AL_TGACv1_196256_AA0658860	K03661 ATPeV0B, ATP6F	V-type H+-transporting ATPase 21kDa proteolipid subunit
TRIAE_CS42_3B_TGACv1_225184_AA0805950	K03661 ATPeV0B, ATP6F	V-type H+-transporting ATPase 21kDa proteolipid subunit
TRIAE_CS42_3DL_TGACv1_253908_AA0895740	K03661 ATPeV0B, ATP6F	V-type H+-transporting ATPase 21kDa proteolipid subunit
TRIAE_CS42_3B_TGACv1_222757_AA0770070	K02146 ATPeV0D, ATP6D	V-type H+-transporting ATPase subunit d
TRIAE_CS42_4AL_TGACv1_288704_AA0955940	K02153 ATPeV0E, ATP6H	V-type H+-transporting ATPase subunit e
TRIAE_CS42_7AS_TGACv1_571716_AA1849480	K02153 ATPeV0E, ATP6H	V-type H+-transporting ATPase subunit e
TRIAE_CS42_1AL_TGACv1_000077_AA0002660	K01535 PMA1, PMA2	H+-transporting ATPase [EC:3.6.3.6]
TRIAE_CS42_2AL_TGACv1_095069_AA0306550	K01535 PMA1, PMA2	H+-transporting ATPase [EC:3.6.3.6]
TRIAE_CS42_2DL_TGACv1_159228_AA0534890	K01535 PMA1, PMA2	H+-transporting ATPase [EC:3.6.3.6]
TRIAE_CS42_4AL_TGACv1_290111_AA0981820	K01535 PMA1, PMA2	H+-transporting ATPase [EC:3.6.3.6]
TRIAE_CS42_1AL_TGACv1_000245_AA0007160	K01507 ppa	inorganic pyrophosphatase [EC:3.6.1.1]
TRIAE_CS42_1AL_TGACv1_004538_AA0053800	K01507 ppa	inorganic pyrophosphatase [EC:3.6.1.1]
TRIAE_CS42_1BL_TGACv1_032408_AA0129560	K01507 ppa	inorganic pyrophosphatase [EC:3.6.1.1]
TRIAE_CS42_1BS_TGACv1_050766_AA0175230	K01507 ppa	inorganic pyrophosphatase [EC:3.6.1.1]
TRIAE_CS42_1DS_TGACv1_081241_AA0259170	K01507 ppa	inorganic pyrophosphatase [EC:3.6.1.1]
TRIAE_CS42_2AL_TGACv1_095587_AA0312470	K01507 ppa	inorganic pyrophosphatase [EC:3.6.1.1]
TRIAE_CS42_3AL_TGACv1_195567_AA0651340	K01507 ppa	inorganic pyrophosphatase [EC:3.6.1.1]
TRIAE_CS42_3B_TGACv1_220646_AA0713510	K01507 ppa	inorganic pyrophosphatase [EC:3.6.1.1]
TRIAE_CS42_3B_TGACv1_220646_AA0713530	K01507 ppa	inorganic pyrophosphatase [EC:3.6.1.1]
TRIAE_CS42_3B_TGACv1_221234_AA0734650	K01507 ppa	inorganic pyrophosphatase [EC:3.6.1.1]
TRIAE_CS42_6AL_TGACv1_472185_AA1518720	K01507 ppa	inorganic pyrophosphatase [EC:3.6.1.1]
TRIAE_CS42_6AL_TGACv1_472980_AA1527810	K01507 ppa	inorganic pyrophosphatase [EC:3.6.1.1]
TRIAE_CS42_6BL_TGACv1_500631_AA1607630	K01507 ppa	inorganic pyrophosphatase [EC:3.6.1.1]
TRIAE_CS42_6BL_TGACv1_501315_AA1615950	K01507 ppa	inorganic pyrophosphatase [EC:3.6.1.1]
TRIAE_CS42_6BL_TGACv1_502250_AA1624010	K01507 ppa	inorganic pyrophosphatase [EC:3.6.1.1]
TRIAE_CS42_7AL_TGACv1_556045_AA1753580	K01507 ppa	inorganic pyrophosphatase [EC:3.6.1.1]
TRIAE_CS42_7BS_TGACv1_592527_AA1939830	K01507 ppa	inorganic pyrophosphatase [EC:3.6.1.1]
00195 Photosynthesis [PATH:ko00195]
TRIAE_CS42_1DS_TGACv1_088056_AA0265760	K02703 psbA	photosystem II P680 reaction center D1 protein [EC:1.10.3.9]
TRIAE_CS42_4BS_TGACv1_329784_AA1103980	K02703 psbA	photosystem II P680 reaction center D1 protein [EC:1.10.3.9]
TRIAE_CS42_3AL_TGACv1_195175_AA0645780	K02704 psbB	photosystem II CP47 chlorophyll apoprotein
TRIAE_CS42_1DL_TGACv1_069693_AA0238520	K02705 psbC	photosystem II CP43 chlorophyll apoprotein
TRIAE_CS42_2BL_TGACv1_136789_AA0445040	K02712 psbK	photosystem II PsbK protein
TRIAE_CS42_2AL_TGACv1_093242_AA0275710	K02716 psbO	photosystem II oxygen-evolving enhancer protein 1
TRIAE_CS42_2BL_TGACv1_129661_AA0391980	K02716 psbO	photosystem II oxygen-evolving enhancer protein 1
TRIAE_CS42_2AL_TGACv1_093052_AA0270530	K02717 psbP	photosystem II oxygen-evolving enhancer protein 2
TRIAE_CS42_4AL_TGACv1_289884_AA0978350	K02717 psbP	photosystem II oxygen-evolving enhancer protein 2
TRIAE_CS42_4BS_TGACv1_330468_AA1107820	K02717 psbP	photosystem II oxygen-evolving enhancer protein 2
TRIAE_CS42_2AS_TGACv1_113985_AA0363060	K08901 psbQ	photosystem II oxygen-evolving enhancer protein 3
TRIAE_CS42_2BL_TGACv1_129410_AA0382480	K08901 psbQ	photosystem II oxygen-evolving enhancer protein 3
TRIAE_CS42_2DS_TGACv1_178744_AA0600460	K08901 psbQ	photosystem II oxygen-evolving enhancer protein 3
TRIAE_CS42_5AL_TGACv1_374613_AA1204430	K08901 psbQ	photosystem II oxygen-evolving enhancer protein 3
TRIAE_CS42_5BL_TGACv1_404388_AA1298080	K08901 psbQ	photosystem II oxygen-evolving enhancer protein 3
TRIAE_CS42_5DL_TGACv1_436095_AA1457990	K08901 psbQ	photosystem II oxygen-evolving enhancer protein 3
TRIAE_CS42_6AL_TGACv1_470902_AA1498160	K08901 psbQ	photosystem II oxygen-evolving enhancer protein 3
TRIAE_CS42_6BL_TGACv1_499358_AA1579320	K08901 psbQ	photosystem II oxygen-evolving enhancer protein 3
TRIAE_CS42_U_TGACv1_642721_AA2122240	K08901 psbQ	photosystem II oxygen-evolving enhancer protein 3
TRIAE_CS42_U_TGACv1_644185_AA2137890	K08901 psbQ	photosystem II oxygen-evolving enhancer protein 3
TRIAE_CS42_6AL_TGACv1_473748_AA1532760	K03541 psbR	photosystem II 10kDa protein
TRIAE_CS42_6BL_TGACv1_500044_AA1597870	K03541 psbR	photosystem II 10kDa protein
TRIAE_CS42_3AL_TGACv1_193663_AA0617020	K03542 psbS	photosystem II 22kDa protein
TRIAE_CS42_3B_TGACv1_220652_AA0714040	K03542 psbS	photosystem II 22kDa protein
TRIAE_CS42_3DL_TGACv1_252635_AA0891150	K03542 psbS	photosystem II 22kDa protein
TRIAE_CS42_7AL_TGACv1_556119_AA1756250	K02723 psbY	photosystem II PsbY protein
TRIAE_CS42_7BL_TGACv1_578256_AA1892050	K02723 psbY	photosystem II PsbY protein
TRIAE_CS42_4AS_TGACv1_306208_AA1004260	K08902 psb27	photosystem II Psb27 protein
TRIAE_CS42_3AL_TGACv1_194074_AA0625970	K08903 psb28	photosystem II 13kDa protein
TRIAE_CS42_3B_TGACv1_227262_AA0822510	K08903 psb28	photosystem II 13kDa protein
TRIAE_CS42_5BL_TGACv1_407278_AA1355200	K08903 psb28	photosystem II 13kDa protein
TRIAE_CS42_5BL_TGACv1_404385_AA1297900	K02692 psaD	photosystem I subunit II
TRIAE_CS42_5AL_TGACv1_374191_AA1193030	K02693 psaE	photosystem I subunit IV
TRIAE_CS42_5BL_TGACv1_404936_AA1315580	K02693 psaE	photosystem I subunit IV
TRIAE_CS42_5DL_TGACv1_433108_AA1402300	K02693 psaE	photosystem I subunit IV
TRIAE_CS42_5AL_TGACv1_375383_AA1220850	K02694 psaF	photosystem I subunit III
TRIAE_CS42_5BL_TGACv1_406270_AA1343390	K02694 psaF	photosystem I subunit III
TRIAE_CS42_5DL_TGACv1_433351_AA1410520	K02694 psaF	photosystem I subunit III
TRIAE_CS42_5BL_TGACv1_404244_AA1291940	K08905 psaG	photosystem I subunit V
TRIAE_CS42_1AL_TGACv1_000099_AA0003250	K02695 psaH	photosystem I subunit VI
TRIAE_CS42_1DL_TGACv1_062668_AA0218050	K02695 psaH	photosystem I subunit VI
TRIAE_CS42_2AL_TGACv1_100506_AA0327530	K02697 psaJ	photosystem I subunit IX
TRIAE_CS42_2AL_TGACv1_094363_AA0296470	K02698 psaK	photosystem I subunit X
TRIAE_CS42_2BL_TGACv1_129762_AA0395100	K02698 psaK	photosystem I subunit X
TRIAE_CS42_3AS_TGACv1_210539_AA0674970	K02699 psaL	photosystem I subunit XI
TRIAE_CS42_3B_TGACv1_225418_AA0808180	K02699 psaL	photosystem I subunit XI
TRIAE_CS42_2AS_TGACv1_114179_AA0364660	K02701 psaN	photosystem I subunit PsaN
TRIAE_CS42_2BS_TGACv1_147121_AA0478340	K02701 psaN	photosystem I subunit PsaN
TRIAE_CS42_2AL_TGACv1_094760_AA0302740	K14332 psaO	photosystem I subunit PsaO
TRIAE_CS42_2BL_TGACv1_130016_AA0401680	K14332 psaO	photosystem I subunit PsaO
TRIAE_CS42_2DL_TGACv1_158785_AA0526110	K14332 psaO	photosystem I subunit PsaO
TRIAE_CS42_3DS_TGACv1_271664_AA0905090	K02634 petA	apocytochrome f
TRIAE_CS42_2AS_TGACv1_113886_AA0361890	K02636 petC	cytochrome b6-f complex iron-sulfur subunit [EC:1.10.9.1]
TRIAE_CS42_4AL_TGACv1_288691_AA0955730	K02638 petE	plastocyanin
TRIAE_CS42_7AS_TGACv1_569206_AA1810290	K02638 petE	plastocyanin
TRIAE_CS42_1AL_TGACv1_000815_AA0019690	K02639 petF	ferredoxin
TRIAE_CS42_1BL_TGACv1_033714_AA0141600	K02639 petF	ferredoxin
TRIAE_CS42_2AL_TGACv1_096975_AA0322390	K02639 petF	ferredoxin
TRIAE_CS42_4AL_TGACv1_289965_AA0979660	K02639 petF	ferredoxin
TRIAE_CS42_4AL_TGACv1_290824_AA0989750	K02639 petF	ferredoxin
TRIAE_CS42_4BS_TGACv1_328538_AA1089840	K02639 petF	ferredoxin
TRIAE_CS42_4BS_TGACv1_330345_AA1107270	K02639 petF	ferredoxin
TRIAE_CS42_5BL_TGACv1_405404_AA1326590	K02639 petF	ferredoxin
TRIAE_CS42_7AL_TGACv1_556170_AA1757330	K02639 petF	ferredoxin
TRIAE_CS42_7DL_TGACv1_606170_AA2009380	K02639 petF	ferredoxin
TRIAE_CS42_2DL_TGACv1_158523_AA0520740	K02641 petH	ferredoxin--NADP+ reductase [EC:1.18.1.2]
TRIAE_CS42_4AL_TGACv1_288999_AA0963090	K02641 petH	ferredoxin--NADP+ reductase [EC:1.18.1.2]
TRIAE_CS42_5AL_TGACv1_374571_AA1203540	K02641 petH	ferredoxin--NADP+ reductase [EC:1.18.1.2]
TRIAE_CS42_5BL_TGACv1_407325_AA1355780	K02641 petH	ferredoxin--NADP+ reductase [EC:1.18.1.2]
TRIAE_CS42_6AS_TGACv1_485494_AA1546370	K02641 petH	ferredoxin--NADP+ reductase [EC:1.18.1.2]
TRIAE_CS42_6BS_TGACv1_513535_AA1644420	K02641 petH	ferredoxin--NADP+ reductase [EC:1.18.1.2]
TRIAE_CS42_6DS_TGACv1_543453_AA1740290	K02641 petH	ferredoxin--NADP+ reductase [EC:1.18.1.2]
TRIAE_CS42_7AS_TGACv1_570343_AA1834140	K02641 petH	ferredoxin--NADP+ reductase [EC:1.18.1.2]
TRIAE_CS42_2AS_TGACv1_112619_AA0342460	K08906 petJ	cytochrome c6
TRIAE_CS42_2BS_TGACv1_149117_AA0496310	K08906 petJ	cytochrome c6
TRIAE_CS42_5DS_TGACv1_468583_AA1496310	K02114 ATPF1E, atpC	F-type H+-transporting ATPase subunit epsilon
TRIAE_CS42_3DL_TGACv1_249556_AA0851440	K02112 ATPF1B, atpD	F-type H+-transporting ATPase subunit beta [EC:3.6.3.14]
TRIAE_CS42_2BS_TGACv1_151238_AA0498550	K02115 ATPF1G, atpG	F-type H+-transporting ATPase subunit gamma
TRIAE_CS42_U_TGACv1_712630_AA2166950	K02115 ATPF1G, atpG	F-type H+-transporting ATPase subunit gamma
TRIAE_CS42_6AL_TGACv1_473264_AA1529760	K02113 ATPF1D, atpH	F-type H+-transporting ATPase subunit delta
TRIAE_CS42_6BL_TGACv1_501085_AA1613310	K02113 ATPF1D, atpH	F-type H+-transporting ATPase subunit delta
TRIAE_CS42_6DL_TGACv1_526376_AA1681230	K02113 ATPF1D, atpH	F-type H+-transporting ATPase subunit delta
TRIAE_CS42_4BL_TGACv1_322607_AA1072260	K02109 ATPF0B, atpF	F-type H+-transporting ATPase subunit b
TRIAE_CS42_4DL_TGACv1_343277_AA1132640	K02109 ATPF0B, atpF	F-type H+-transporting ATPase subunit b
TRIAE_CS42_7BL_TGACv1_584395_AA1919200	K02110 ATPF0C, atpE	F-type H+-transporting ATPase subunit c
00196 Photosynthesis - antenna proteins [PATH:ko00196]
TRIAE_CS42_7AS_TGACv1_569067_AA1806180	K08907 LHCA1	light-harvesting complex I chlorophyll a/b binding protein 1
TRIAE_CS42_7BS_TGACv1_592216_AA1933540	K08907 LHCA1	light-harvesting complex I chlorophyll a/b binding protein 1
TRIAE_CS42_2AS_TGACv1_112810_AA0345610	K08908 LHCA2	light-harvesting complex I chlorophyll a/b binding protein 2
TRIAE_CS42_2DS_TGACv1_178953_AA0602720	K08908 LHCA2	light-harvesting complex I chlorophyll a/b binding protein 2
TRIAE_CS42_5AL_TGACv1_377798_AA1249570	K08908 LHCA2	light-harvesting complex I chlorophyll a/b binding protein 2
TRIAE_CS42_5DL_TGACv1_435969_AA1456790	K08908 LHCA2	light-harvesting complex I chlorophyll a/b binding protein 2
TRIAE_CS42_6BS_TGACv1_513476_AA1642760	K08909 LHCA3	light-harvesting complex I chlorophyll a/b binding protein 3
TRIAE_CS42_6DS_TGACv1_542462_AA1721110	K08909 LHCA3	light-harvesting complex I chlorophyll a/b binding protein 3
TRIAE_CS42_5BL_TGACv1_404484_AA1301600	K08910 LHCA4	light-harvesting complex I chlorophyll a/b binding protein 4
TRIAE_CS42_6AL_TGACv1_471895_AA1515720	K08911 LHCA5	light-harvesting complex I chlorophyll a/b binding protein 5
TRIAE_CS42_6BL_TGACv1_501243_AA1615170	K08911 LHCA5	light-harvesting complex I chlorophyll a/b binding protein 5
TRIAE_CS42_1AL_TGACv1_000708_AA0017440	K08912 LHCB1	light-harvesting complex II chlorophyll a/b binding protein 1
TRIAE_CS42_5DL_TGACv1_433321_AA1409630	K08912 LHCB1	light-harvesting complex II chlorophyll a/b binding protein 1
TRIAE_CS42_U_TGACv1_642167_AA2112620	K08912 LHCB1	light-harvesting complex II chlorophyll a/b binding protein 1
TRIAE_CS42_5BL_TGACv1_405399_AA1326490	K08913 LHCB2	light-harvesting complex II chlorophyll a/b binding protein 2
TRIAE_CS42_1BL_TGACv1_031408_AA0113420	K08914 LHCB3	light-harvesting complex II chlorophyll a/b binding protein 3
TRIAE_CS42_1DL_TGACv1_062185_AA0210150	K08914 LHCB3	light-harvesting complex II chlorophyll a/b binding protein 3
TRIAE_CS42_2AS_TGACv1_113596_AA0358300	K08915 LHCB4	light-harvesting complex II chlorophyll a/b binding protein 4
TRIAE_CS42_2BS_TGACv1_147491_AA0483780	K08915 LHCB4	light-harvesting complex II chlorophyll a/b binding protein 4
TRIAE_CS42_2DS_TGACv1_178734_AA0600230	K08915 LHCB4	light-harvesting complex II chlorophyll a/b binding protein 4
TRIAE_CS42_4AL_TGACv1_291250_AA0993200	K08916 LHCB5	light-harvesting complex II chlorophyll a/b binding protein 5
TRIAE_CS42_4BS_TGACv1_327904_AA1078170	K08916 LHCB5	light-harvesting complex II chlorophyll a/b binding protein 5
TRIAE_CS42_4DS_TGACv1_362641_AA1181180	K08916 LHCB5	light-harvesting complex II chlorophyll a/b binding protein 5
TRIAE_CS42_2AL_TGACv1_093824_AA0287580	K08917 LHCB6	light-harvesting complex II chlorophyll a/b binding protein 6
TRIAE_CS42_2DL_TGACv1_157999_AA0505460	K08917 LHCB6	light-harvesting complex II chlorophyll a/b binding protein 6
TRIAE_CS42_5BL_TGACv1_404710_AA1309080	K14172 LHCB7	light-harvesting complex II chlorophyll a/b binding protein 7
TRIAE_CS42_U_TGACv1_643126_AA2127630	K14172 LHCB7	light-harvesting complex II chlorophyll a/b binding protein 7
00710 Carbon fixation in photosynthetic organisms [PATH:ko00710]
TRIAE_CS42_1AL_TGACv1_007391_AA0055320	K01601 rbcL	ribulose-bisphosphate carboxylase large chain [EC:4.1.1.39]
TRIAE_CS42_1DL_TGACv1_062236_AA0211160	K01601 rbcL	ribulose-bisphosphate carboxylase large chain [EC:4.1.1.39]
TRIAE_CS42_2AS_TGACv1_112635_AA0342640	K01602 rbcS	ribulose-bisphosphate carboxylase small chain [EC:4.1.1.39]
TRIAE_CS42_2BS_TGACv1_145925_AA0449600	K01602 rbcS	ribulose-bisphosphate carboxylase small chain [EC:4.1.1.39]
TRIAE_CS42_2BS_TGACv1_145925_AA0449610	K01602 rbcS	ribulose-bisphosphate carboxylase small chain [EC:4.1.1.39]
TRIAE_CS42_2BS_TGACv1_145925_AA0449630	K01602 rbcS	ribulose-bisphosphate carboxylase small chain [EC:4.1.1.39]
TRIAE_CS42_2DS_TGACv1_177171_AA0567550	K01602 rbcS	ribulose-bisphosphate carboxylase small chain [EC:4.1.1.39]
TRIAE_CS42_2DS_TGACv1_177171_AA0567560	K01602 rbcS	ribulose-bisphosphate carboxylase small chain [EC:4.1.1.39]
TRIAE_CS42_2DS_TGACv1_177171_AA0567580	K01602 rbcS	ribulose-bisphosphate carboxylase small chain [EC:4.1.1.39]
TRIAE_CS42_5AL_TGACv1_374932_AA1212330	K01602 rbcS	ribulose-bisphosphate carboxylase small chain [EC:4.1.1.39]
TRIAE_CS42_5BL_TGACv1_404988_AA1317140	K01602 rbcS	ribulose-bisphosphate carboxylase small chain [EC:4.1.1.39]
TRIAE_CS42_5BL_TGACv1_405306_AA1324540	K01602 rbcS	ribulose-bisphosphate carboxylase small chain [EC:4.1.1.39]
TRIAE_CS42_5DL_TGACv1_434742_AA1440880	K01602 rbcS	ribulose-bisphosphate carboxylase small chain [EC:4.1.1.39]
TRIAE_CS42_5DL_TGACv1_454507_AA1470980	K01602 rbcS	ribulose-bisphosphate carboxylase small chain [EC:4.1.1.39]
TRIAE_CS42_1AL_TGACv1_002632_AA0044010	K00927 PGK, pgk	phosphoglycerate kinase [EC:2.7.2.3]
TRIAE_CS42_1BL_TGACv1_030246_AA0083720	K00927 PGK, pgk	phosphoglycerate kinase [EC:2.7.2.3]
TRIAE_CS42_6AS_TGACv1_486236_AA1558630	K00927 PGK, pgk	phosphoglycerate kinase [EC:2.7.2.3]
TRIAE_CS42_6DS_TGACv1_543391_AA1739400	K00927 PGK, pgk	phosphoglycerate kinase [EC:2.7.2.3]
TRIAE_CS42_7BL_TGACv1_577464_AA1875920	K00927 PGK, pgk	phosphoglycerate kinase [EC:2.7.2.3]
TRIAE_CS42_7DL_TGACv1_604379_AA1997540	K00927 PGK, pgk	phosphoglycerate kinase [EC:2.7.2.3]
TRIAE_CS42_6AL_TGACv1_473088_AA1528560	K00134 GAPDH, gapA	glyceraldehyde 3-phosphate dehydrogenase [EC:1.2.1.12]
TRIAE_CS42_6AS_TGACv1_487743_AA1572700	K00134 GAPDH, gapA	glyceraldehyde 3-phosphate dehydrogenase [EC:1.2.1.12]
TRIAE_CS42_6BS_TGACv1_515835_AA1672680	K00134 GAPDH, gapA	glyceraldehyde 3-phosphate dehydrogenase [EC:1.2.1.12]
TRIAE_CS42_6DL_TGACv1_526670_AA1689480	K00134 GAPDH, gapA	glyceraldehyde 3-phosphate dehydrogenase [EC:1.2.1.12]
TRIAE_CS42_7AL_TGACv1_556097_AA1755410	K00134 GAPDH, gapA	glyceraldehyde 3-phosphate dehydrogenase [EC:1.2.1.12]
TRIAE_CS42_7AL_TGACv1_559736_AA1800650	K00134 GAPDH, gapA	glyceraldehyde 3-phosphate dehydrogenase [EC:1.2.1.12]
TRIAE_CS42_7BL_TGACv1_576876_AA1858250	K00134 GAPDH, gapA	glyceraldehyde 3-phosphate dehydrogenase [EC:1.2.1.12]
TRIAE_CS42_7BL_TGACv1_578576_AA1897360	K00134 GAPDH, gapA	glyceraldehyde 3-phosphate dehydrogenase [EC:1.2.1.12]
TRIAE_CS42_7DL_TGACv1_604750_AA2001310	K00134 GAPDH, gapA	glyceraldehyde 3-phosphate dehydrogenase [EC:1.2.1.12]
TRIAE_CS42_2AL_TGACv1_093283_AA0276660	K05298 GAPA	glyceraldehyde-3-phosphate dehydrogenase (NADP+) (phosphorylating) [EC:1.2.1.13]
TRIAE_CS42_4BL_TGACv1_321146_AA1056160	K05298 GAPA	glyceraldehyde-3-phosphate dehydrogenase (NADP+) (phosphorylating) [EC:1.2.1.13]
TRIAE_CS42_4DL_TGACv1_342886_AA1124730	K05298 GAPA	glyceraldehyde-3-phosphate dehydrogenase (NADP+) (phosphorylating) [EC:1.2.1.13]
TRIAE_CS42_3AL_TGACv1_195966_AA0655990	K01623 ALDO	fructose-bisphosphate aldolase, class I [EC:4.1.2.13]
TRIAE_CS42_3AL_TGACv1_196429_AA0660330	K01623 ALDO	fructose-bisphosphate aldolase, class I [EC:4.1.2.13]
TRIAE_CS42_3AS_TGACv1_210508_AA0674090	K01623 ALDO	fructose-bisphosphate aldolase, class I [EC:4.1.2.13]
TRIAE_CS42_3B_TGACv1_221301_AA0736640	K01623 ALDO	fructose-bisphosphate aldolase, class I [EC:4.1.2.13]
TRIAE_CS42_3B_TGACv1_221609_AA0745810	K01623 ALDO	fructose-bisphosphate aldolase, class I [EC:4.1.2.13]
TRIAE_CS42_3B_TGACv1_222439_AA0764590	K01623 ALDO	fructose-bisphosphate aldolase, class I [EC:4.1.2.13]
TRIAE_CS42_3DS_TGACv1_273209_AA0929470	K01623 ALDO	fructose-bisphosphate aldolase, class I [EC:4.1.2.13]
TRIAE_CS42_4AL_TGACv1_289694_AA0975400	K01623 ALDO	fructose-bisphosphate aldolase, class I [EC:4.1.2.13]
TRIAE_CS42_4BS_TGACv1_328216_AA1084770	K01623 ALDO	fructose-bisphosphate aldolase, class I [EC:4.1.2.13]
TRIAE_CS42_5BS_TGACv1_423387_AA1375670	K01623 ALDO	fructose-bisphosphate aldolase, class I [EC:4.1.2.13]
TRIAE_CS42_5DS_TGACv1_456793_AA1478070	K01623 ALDO	fructose-bisphosphate aldolase, class I [EC:4.1.2.13]
TRIAE_CS42_7AL_TGACv1_557283_AA1779230	K01623 ALDO	fructose-bisphosphate aldolase, class I [EC:4.1.2.13]
TRIAE_CS42_7BL_TGACv1_578216_AA1891270	K01623 ALDO	fructose-bisphosphate aldolase, class I [EC:4.1.2.13]
TRIAE_CS42_7DL_TGACv1_603309_AA1980610	K01623 ALDO	fructose-bisphosphate aldolase, class I [EC:4.1.2.13]
TRIAE_CS42_1AL_TGACv1_001137_AA0025700	K03841 FBP, fbp	fructose-1,6-bisphosphatase I [EC:3.1.3.11]
TRIAE_CS42_1BL_TGACv1_031993_AA0123950	K03841 FBP, fbp	fructose-1,6-bisphosphatase I [EC:3.1.3.11]
TRIAE_CS42_3AL_TGACv1_195795_AA0654050	K03841 FBP, fbp	fructose-1,6-bisphosphatase I [EC:3.1.3.11]
TRIAE_CS42_3B_TGACv1_220915_AA0723590	K03841 FBP, fbp	fructose-1,6-bisphosphatase I [EC:3.1.3.11]
TRIAE_CS42_3DL_TGACv1_250627_AA0871280	K03841 FBP, fbp	fructose-1,6-bisphosphatase I [EC:3.1.3.11]
TRIAE_CS42_4BL_TGACv1_321861_AA1066350	K03841 FBP, fbp	fructose-1,6-bisphosphatase I [EC:3.1.3.11]
TRIAE_CS42_4DL_TGACv1_344100_AA1143650	K03841 FBP, fbp	fructose-1,6-bisphosphatase I [EC:3.1.3.11]
TRIAE_CS42_7AL_TGACv1_556057_AA1754050	K03841 FBP, fbp	fructose-1,6-bisphosphatase I [EC:3.1.3.11]
TRIAE_CS42_7BL_TGACv1_577840_AA1884410	K03841 FBP, fbp	fructose-1,6-bisphosphatase I [EC:3.1.3.11]
TRIAE_CS42_4AL_TGACv1_290435_AA0985480	K00615 E2.2.1.1, tktA, tktB	transketolase [EC:2.2.1.1]
TRIAE_CS42_7AS_TGACv1_569503_AA1817670	K00615 E2.2.1.1, tktA, tktB	transketolase [EC:2.2.1.1]
TRIAE_CS42_3AL_TGACv1_193623_AA0615440	K01100 E3.1.3.37	sedoheptulose-bisphosphatase [EC:3.1.3.37]
TRIAE_CS42_3B_TGACv1_228003_AA0825490	K01100 E3.1.3.37	sedoheptulose-bisphosphatase [EC:3.1.3.37]
TRIAE_CS42_3DL_TGACv1_249217_AA0841740	K01100 E3.1.3.37	sedoheptulose-bisphosphatase [EC:3.1.3.37]
TRIAE_CS42_2AS_TGACv1_113269_AA0353720	K01807 rpiA	ribose 5-phosphate isomerase A [EC:5.3.1.6]
TRIAE_CS42_2BL_TGACv1_129409_AA0382410	K01807 rpiA	ribose 5-phosphate isomerase A [EC:5.3.1.6]
TRIAE_CS42_2DS_TGACv1_178644_AA0598960	K01807 rpiA	ribose 5-phosphate isomerase A [EC:5.3.1.6]
TRIAE_CS42_5AL_TGACv1_376389_AA1236180	K01807 rpiA	ribose 5-phosphate isomerase A [EC:5.3.1.6]
TRIAE_CS42_5BL_TGACv1_405558_AA1330260	K01807 rpiA	ribose 5-phosphate isomerase A [EC:5.3.1.6]
TRIAE_CS42_6BS_TGACv1_515227_AA1668340	K01807 rpiA	ribose 5-phosphate isomerase A [EC:5.3.1.6]
TRIAE_CS42_6AL_TGACv1_471165_AA1503920	K00855 PRK, prkB	phosphoribulokinase [EC:2.7.1.19]
TRIAE_CS42_6AL_TGACv1_474064_AA1533950	K00855 PRK, prkB	phosphoribulokinase [EC:2.7.1.19]
TRIAE_CS42_3AL_TGACv1_194635_AA0637160	K01803 TPI, tpiA	triosephosphate isomerase (TIM) [EC:5.3.1.1]
TRIAE_CS42_3B_TGACv1_226284_AA0815680	K01803 TPI, tpiA	triosephosphate isomerase (TIM) [EC:5.3.1.1]
TRIAE_CS42_5AL_TGACv1_376895_AA1242150	K01803 TPI, tpiA	triosephosphate isomerase (TIM) [EC:5.3.1.1]
TRIAE_CS42_5BL_TGACv1_404542_AA1303580	K01803 TPI, tpiA	triosephosphate isomerase (TIM) [EC:5.3.1.1]
TRIAE_CS42_4AS_TGACv1_307866_AA1024160	K01783 rpe, RPE	ribulose-phosphate 3-epimerase [EC:5.1.3.1]
TRIAE_CS42_4BL_TGACv1_320442_AA1039270	K01783 rpe, RPE	ribulose-phosphate 3-epimerase [EC:5.1.3.1]
TRIAE_CS42_4DL_TGACv1_344198_AA1144820	K01783 rpe, RPE	ribulose-phosphate 3-epimerase [EC:5.1.3.1]
TRIAE_CS42_5AL_TGACv1_375418_AA1221280	K01783 rpe, RPE	ribulose-phosphate 3-epimerase [EC:5.1.3.1]
TRIAE_CS42_3AS_TGACv1_210772_AA0678670	K01595 ppc	phosphoenolpyruvate carboxylase [EC:4.1.1.31]
TRIAE_CS42_3B_TGACv1_225351_AA0807390	K01595 ppc	phosphoenolpyruvate carboxylase [EC:4.1.1.31]
TRIAE_CS42_3DS_TGACv1_271655_AA0904910	K01595 ppc	phosphoenolpyruvate carboxylase [EC:4.1.1.31]
TRIAE_CS42_5AL_TGACv1_374738_AA1207960	K01595 ppc	phosphoenolpyruvate carboxylase [EC:4.1.1.31]
TRIAE_CS42_5BL_TGACv1_407230_AA1354660	K01595 ppc	phosphoenolpyruvate carboxylase [EC:4.1.1.31]
TRIAE_CS42_5DL_TGACv1_433363_AA1410880	K01595 ppc	phosphoenolpyruvate carboxylase [EC:4.1.1.31]
TRIAE_CS42_6BL_TGACv1_499674_AA1588920	K01595 ppc	phosphoenolpyruvate carboxylase [EC:4.1.1.31]
TRIAE_CS42_7AL_TGACv1_560290_AA1802000	K01595 ppc	phosphoenolpyruvate carboxylase [EC:4.1.1.31]
TRIAE_CS42_7BL_TGACv1_577218_AA1869310	K01595 ppc	phosphoenolpyruvate carboxylase [EC:4.1.1.31]
TRIAE_CS42_3AL_TGACv1_196342_AA0659660	K14454 GOT1	aspartate aminotransferase, cytoplasmic [EC:2.6.1.1]
TRIAE_CS42_3DL_TGACv1_249494_AA0850030	K14454 GOT1	aspartate aminotransferase, cytoplasmic [EC:2.6.1.1]
TRIAE_CS42_U_TGACv1_642143_AA2112250	K14454 GOT1	aspartate aminotransferase, cytoplasmic [EC:2.6.1.1]
TRIAE_CS42_4AS_TGACv1_307555_AA1021350	K01610 E4.1.1.49, pckA	phosphoenolpyruvate carboxykinase (ATP) [EC:4.1.1.49]
TRIAE_CS42_4BL_TGACv1_320481_AA1040930	K01610 E4.1.1.49, pckA	phosphoenolpyruvate carboxykinase (ATP) [EC:4.1.1.49]
TRIAE_CS42_1AS_TGACv1_019409_AA0066240	K00814 GPT, ALT	alanine transaminase [EC:2.6.1.2]
TRIAE_CS42_1BS_TGACv1_049437_AA0153690	K00814 GPT, ALT	alanine transaminase [EC:2.6.1.2]
TRIAE_CS42_1DS_TGACv1_080749_AA0253170	K00814 GPT, ALT	alanine transaminase [EC:2.6.1.2]
TRIAE_CS42_2AS_TGACv1_112115_AA0330810	K00814 GPT, ALT	alanine transaminase [EC:2.6.1.2]
TRIAE_CS42_2DL_TGACv1_158041_AA0507040	K00814 GPT, ALT	alanine transaminase [EC:2.6.1.2]
TRIAE_CS42_2AL_TGACv1_093165_AA0273840	K14272 GGAT	glutamate--glyoxylate aminotransferase [EC:2.6.1.4 2.6.1.2 2.6.1.44]
TRIAE_CS42_2BL_TGACv1_129605_AA0390160	K14272 GGAT	glutamate--glyoxylate aminotransferase [EC:2.6.1.4 2.6.1.2 2.6.1.44]
TRIAE_CS42_U_TGACv1_640973_AA2081110	K01006 ppdK	pyruvate, orthophosphate dikinase [EC:2.7.9.1]
TRIAE_CS42_1AS_TGACv1_019501_AA0067410	K00029 E1.1.1.40, maeB	malate dehydrogenase (oxaloacetate-decarboxylating)(NADP+) [EC:1.1.1.40]
TRIAE_CS42_1DS_TGACv1_080216_AA0243400	K00029 E1.1.1.40, maeB	malate dehydrogenase (oxaloacetate-decarboxylating)(NADP+) [EC:1.1.1.40]
TRIAE_CS42_3AL_TGACv1_196745_AA0662670	K00029 E1.1.1.40, maeB	malate dehydrogenase (oxaloacetate-decarboxylating)(NADP+) [EC:1.1.1.40]
TRIAE_CS42_3AS_TGACv1_210857_AA0680370	K00029 E1.1.1.40, maeB	malate dehydrogenase (oxaloacetate-decarboxylating)(NADP+) [EC:1.1.1.40]
TRIAE_CS42_3B_TGACv1_222986_AA0774630	K00029 E1.1.1.40, maeB	malate dehydrogenase (oxaloacetate-decarboxylating)(NADP+) [EC:1.1.1.40]
TRIAE_CS42_3DS_TGACv1_273902_AA0933900	K00029 E1.1.1.40, maeB	malate dehydrogenase (oxaloacetate-decarboxylating)(NADP+) [EC:1.1.1.40]
TRIAE_CS42_7BL_TGACv1_578944_AA1902350	K00051 E1.1.1.82	malate dehydrogenase (NADP+) [EC:1.1.1.82]
TRIAE_CS42_U_TGACv1_645264_AA2143770	K00051 E1.1.1.82	malate dehydrogenase (NADP+) [EC:1.1.1.82]
TRIAE_CS42_6AS_TGACv1_487104_AA1568170	K14455 GOT2	aspartate aminotransferase, mitochondrial [EC:2.6.1.1]
TRIAE_CS42_6BS_TGACv1_513449_AA1641870	K14455 GOT2	aspartate aminotransferase, mitochondrial [EC:2.6.1.1]
TRIAE_CS42_6DS_TGACv1_543365_AA1739120	K14455 GOT2	aspartate aminotransferase, mitochondrial [EC:2.6.1.1]
TRIAE_CS42_7AL_TGACv1_556961_AA1774170	K14455 GOT2	aspartate aminotransferase, mitochondrial [EC:2.6.1.1]
TRIAE_CS42_7BL_TGACv1_581547_AA1917420	K14455 GOT2	aspartate aminotransferase, mitochondrial [EC:2.6.1.1]
TRIAE_CS42_1AL_TGACv1_000087_AA0002830	K00025 MDH1	malate dehydrogenase [EC:1.1.1.37]
TRIAE_CS42_1BL_TGACv1_030950_AA0104200	K00025 MDH1	malate dehydrogenase [EC:1.1.1.37]
TRIAE_CS42_1DL_TGACv1_061661_AA0201230	K00025 MDH1	malate dehydrogenase [EC:1.1.1.37]
TRIAE_CS42_1AL_TGACv1_001101_AA0024930	K00026 MDH2	malate dehydrogenase [EC:1.1.1.37]
TRIAE_CS42_3AL_TGACv1_196333_AA0659530	K00026 MDH2	malate dehydrogenase [EC:1.1.1.37]
TRIAE_CS42_3B_TGACv1_223879_AA0788930	K00026 MDH2	malate dehydrogenase [EC:1.1.1.37]
TRIAE_CS42_5AL_TGACv1_377311_AA1245830	K00026 MDH2	malate dehydrogenase [EC:1.1.1.37]
TRIAE_CS42_5AS_TGACv1_394202_AA1278720	K00026 MDH2	malate dehydrogenase [EC:1.1.1.37]
TRIAE_CS42_5BL_TGACv1_406311_AA1343870	K00026 MDH2	malate dehydrogenase [EC:1.1.1.37]
TRIAE_CS42_5BS_TGACv1_423965_AA1385420	K00026 MDH2	malate dehydrogenase [EC:1.1.1.37]
TRIAE_CS42_5DL_TGACv1_434056_AA1428050	K00026 MDH2	malate dehydrogenase [EC:1.1.1.37]
TRIAE_CS42_7AL_TGACv1_560148_AA1801770	K00026 MDH2	malate dehydrogenase [EC:1.1.1.37]
TRIAE_CS42_7BL_TGACv1_578344_AA1893330	K00026 MDH2	malate dehydrogenase [EC:1.1.1.37]
TRIAE_CS42_1BL_TGACv1_030411_AA0089860	K00028 E1.1.1.39	malate dehydrogenase (decarboxylating) [EC:1.1.1.39]
TRIAE_CS42_1DL_TGACv1_062583_AA0216850	K00028 E1.1.1.39	malate dehydrogenase (decarboxylating) [EC:1.1.1.39]
TRIAE_CS42_2BS_TGACv1_146494_AA0466500	K00028 E1.1.1.39	malate dehydrogenase (decarboxylating) [EC:1.1.1.39]
00720 Carbon fixation pathways in prokaryotes [PATH:ko00720]
TRIAE_CS42_1AL_TGACv1_002140_AA0039030	K01007 pps, ppsA	pyruvate, water dikinase [EC:2.7.9.2]
TRIAE_CS42_1AL_TGACv1_003549_AA0050330	K01007 pps, ppsA	pyruvate, water dikinase [EC:2.7.9.2]
TRIAE_CS42_1BL_TGACv1_030585_AA0094830	K01007 pps, ppsA	pyruvate, water dikinase [EC:2.7.9.2]
TRIAE_CS42_U_TGACv1_640973_AA2081110	K01006 ppdK	pyruvate, orthophosphate dikinase [EC:2.7.9.1]
TRIAE_CS42_3AS_TGACv1_210772_AA0678670	K01595 ppc	phosphoenolpyruvate carboxylase [EC:4.1.1.31]
TRIAE_CS42_3B_TGACv1_225351_AA0807390	K01595 ppc	phosphoenolpyruvate carboxylase [EC:4.1.1.31]
TRIAE_CS42_3DS_TGACv1_271655_AA0904910	K01595 ppc	phosphoenolpyruvate carboxylase [EC:4.1.1.31]
TRIAE_CS42_5AL_TGACv1_374738_AA1207960	K01595 ppc	phosphoenolpyruvate carboxylase [EC:4.1.1.31]
TRIAE_CS42_5BL_TGACv1_407230_AA1354660	K01595 ppc	phosphoenolpyruvate carboxylase [EC:4.1.1.31]
TRIAE_CS42_5DL_TGACv1_433363_AA1410880	K01595 ppc	phosphoenolpyruvate carboxylase [EC:4.1.1.31]
TRIAE_CS42_6BL_TGACv1_499674_AA1588920	K01595 ppc	phosphoenolpyruvate carboxylase [EC:4.1.1.31]
TRIAE_CS42_7AL_TGACv1_560290_AA1802000	K01595 ppc	phosphoenolpyruvate carboxylase [EC:4.1.1.31]
TRIAE_CS42_7BL_TGACv1_577218_AA1869310	K01595 ppc	phosphoenolpyruvate carboxylase [EC:4.1.1.31]
TRIAE_CS42_4AS_TGACv1_307458_AA1020520	K01679 E4.2.1.2B, fumC, FH	fumarate hydratase, class II [EC:4.2.1.2]
TRIAE_CS42_4BL_TGACv1_321079_AA1054920	K01679 E4.2.1.2B, fumC, FH	fumarate hydratase, class II [EC:4.2.1.2]
TRIAE_CS42_4DL_TGACv1_343304_AA1133000	K01679 E4.2.1.2B, fumC, FH	fumarate hydratase, class II [EC:4.2.1.2]
TRIAE_CS42_2BS_TGACv1_146068_AA0454610	K00626 E2.3.1.9, atoB	acetyl-CoA C-acetyltransferase [EC:2.3.1.9]
TRIAE_CS42_2DS_TGACv1_179516_AA0607730	K00626 E2.3.1.9, atoB	acetyl-CoA C-acetyltransferase [EC:2.3.1.9]
TRIAE_CS42_3AS_TGACv1_211848_AA0694880	K00626 E2.3.1.9, atoB	acetyl-CoA C-acetyltransferase [EC:2.3.1.9]
TRIAE_CS42_3B_TGACv1_224773_AA0801330	K00626 E2.3.1.9, atoB	acetyl-CoA C-acetyltransferase [EC:2.3.1.9]
TRIAE_CS42_5BL_TGACv1_406301_AA1343780	K00626 E2.3.1.9, atoB	acetyl-CoA C-acetyltransferase [EC:2.3.1.9]
TRIAE_CS42_5DL_TGACv1_438628_AA1468560	K00626 E2.3.1.9, atoB	acetyl-CoA C-acetyltransferase [EC:2.3.1.9]
TRIAE_CS42_2AL_TGACv1_094054_AA0291710	K00031 IDH1, IDH2, icd	isocitrate dehydrogenase [EC:1.1.1.42]
TRIAE_CS42_3AL_TGACv1_196192_AA0658040	K00031 IDH1, IDH2, icd	isocitrate dehydrogenase [EC:1.1.1.42]
TRIAE_CS42_3AS_TGACv1_213008_AA0704720	K00031 IDH1, IDH2, icd	isocitrate dehydrogenase [EC:1.1.1.42]
TRIAE_CS42_3B_TGACv1_220917_AA0723640	K00031 IDH1, IDH2, icd	isocitrate dehydrogenase [EC:1.1.1.42]
TRIAE_CS42_3B_TGACv1_225653_AA0810720	K00031 IDH1, IDH2, icd	isocitrate dehydrogenase [EC:1.1.1.42]
TRIAE_CS42_3DL_TGACv1_249405_AA0847870	K00031 IDH1, IDH2, icd	isocitrate dehydrogenase [EC:1.1.1.42]
TRIAE_CS42_3DS_TGACv1_271913_AA0910770	K00031 IDH1, IDH2, icd	isocitrate dehydrogenase [EC:1.1.1.42]
TRIAE_CS42_4BL_TGACv1_321492_AA1061290	K01681 ACO, acnA	aconitate hydratase [EC:4.2.1.3]
TRIAE_CS42_4DL_TGACv1_342960_AA1126160	K01681 ACO, acnA	aconitate hydratase [EC:4.2.1.3]
TRIAE_CS42_5AL_TGACv1_376232_AA1234150	K01681 ACO, acnA	aconitate hydratase [EC:4.2.1.3]
TRIAE_CS42_6AL_TGACv1_471656_AA1512390	K01681 ACO, acnA	aconitate hydratase [EC:4.2.1.3]
TRIAE_CS42_6BL_TGACv1_500845_AA1610610	K01681 ACO, acnA	aconitate hydratase [EC:4.2.1.3]
TRIAE_CS42_6DL_TGACv1_527381_AA1703110	K01681 ACO, acnA	aconitate hydratase [EC:4.2.1.3]
TRIAE_CS42_4AL_TGACv1_290223_AA0983090	K01648 ACLY	ATP citrate (pro-S)-lyase [EC:2.3.3.8]
TRIAE_CS42_5DS_TGACv1_456913_AA1479890	K01648 ACLY	ATP citrate (pro-S)-lyase [EC:2.3.3.8]
TRIAE_CS42_7AL_TGACv1_556574_AA1765940	K01648 ACLY	ATP citrate (pro-S)-lyase [EC:2.3.3.8]
TRIAE_CS42_7BL_TGACv1_577033_AA1863360	K01648 ACLY	ATP citrate (pro-S)-lyase [EC:2.3.3.8]
TRIAE_CS42_5BL_TGACv1_404565_AA1304360	K01938 fhs	formate--tetrahydrofolate ligase [EC:6.3.4.3]
TRIAE_CS42_5AL_TGACv1_374680_AA1206310	K00297 metF, MTHFR	methylenetetrahydrofolate reductase (NADPH) [EC:1.5.1.20]
TRIAE_CS42_5BL_TGACv1_406345_AA1344380	K00297 metF, MTHFR	methylenetetrahydrofolate reductase (NADPH) [EC:1.5.1.20]
TRIAE_CS42_2AL_TGACv1_095108_AA0306960	K01895 ACSS, acs	acetyl-CoA synthetase [EC:6.2.1.1]
TRIAE_CS42_2BL_TGACv1_130319_AA0408770	K01895 ACSS, acs	acetyl-CoA synthetase [EC:6.2.1.1]
TRIAE_CS42_6AL_TGACv1_471832_AA1514870	K01895 ACSS, acs	acetyl-CoA synthetase [EC:6.2.1.1]
TRIAE_CS42_6BL_TGACv1_500306_AA1602900	K01895 ACSS, acs	acetyl-CoA synthetase [EC:6.2.1.1]
00680 Methane metabolism [PATH:ko00680]
TRIAE_CS42_4AL_TGACv1_289132_AA0965430	K00121 frmA, ADH5, adhC	S-(hydroxymethyl)glutathione dehydrogenase / alcohol dehydrogenase [EC:1.1.1.284 1.1.1.1]
TRIAE_CS42_4BS_TGACv1_329166_AA1098520	K00121 frmA, ADH5, adhC	S-(hydroxymethyl)glutathione dehydrogenase / alcohol dehydrogenase [EC:1.1.1.284 1.1.1.1]
TRIAE_CS42_6BL_TGACv1_500415_AA1604260	K00121 frmA, ADH5, adhC	S-(hydroxymethyl)glutathione dehydrogenase / alcohol dehydrogenase [EC:1.1.1.284 1.1.1.1]
TRIAE_CS42_U_TGACv1_643694_AA2134350	K00121 frmA, ADH5, adhC	S-(hydroxymethyl)glutathione dehydrogenase / alcohol dehydrogenase [EC:1.1.1.284 1.1.1.1]
TRIAE_CS42_3AL_TGACv1_194438_AA0633110	K01070 frmB, ESD, fghA	S-formylglutathione hydrolase [EC:3.1.2.12]
TRIAE_CS42_3B_TGACv1_223642_AA0785030	K01070 frmB, ESD, fghA	S-formylglutathione hydrolase [EC:3.1.2.12]
TRIAE_CS42_7BS_TGACv1_592003_AA1927810	K00122 FDH	formate dehydrogenase [EC:1.17.1.9]
TRIAE_CS42_U_TGACv1_645225_AA2143600	K00122 FDH	formate dehydrogenase [EC:1.17.1.9]
TRIAE_CS42_1AL_TGACv1_001053_AA0024060	K00600 glyA, SHMT	glycine hydroxymethyltransferase [EC:2.1.2.1]
TRIAE_CS42_1BL_TGACv1_032580_AA0131680	K00600 glyA, SHMT	glycine hydroxymethyltransferase [EC:2.1.2.1]
TRIAE_CS42_1DL_TGACv1_061112_AA0185800	K00600 glyA, SHMT	glycine hydroxymethyltransferase [EC:2.1.2.1]
TRIAE_CS42_2AL_TGACv1_094077_AA0292210	K00600 glyA, SHMT	glycine hydroxymethyltransferase [EC:2.1.2.1]
TRIAE_CS42_2BL_TGACv1_129567_AA0388870	K00600 glyA, SHMT	glycine hydroxymethyltransferase [EC:2.1.2.1]
TRIAE_CS42_2DL_TGACv1_159916_AA0544360	K00600 glyA, SHMT	glycine hydroxymethyltransferase [EC:2.1.2.1]
TRIAE_CS42_3AL_TGACv1_195046_AA0644030	K00600 glyA, SHMT	glycine hydroxymethyltransferase [EC:2.1.2.1]
TRIAE_CS42_4AL_TGACv1_290462_AA0985660	K00600 glyA, SHMT	glycine hydroxymethyltransferase [EC:2.1.2.1]
TRIAE_CS42_4DS_TGACv1_362836_AA1182360	K00600 glyA, SHMT	glycine hydroxymethyltransferase [EC:2.1.2.1]
TRIAE_CS42_7AS_TGACv1_570299_AA1833530	K00830 AGXT	alanine-glyoxylate transaminase / serine-glyoxylate transaminase / serine-pyruvate transaminase [EC:2.6.1.44 2.6.1.45 2.6.1.51]
TRIAE_CS42_7BS_TGACv1_592784_AA1944290	K00830 AGXT	alanine-glyoxylate transaminase / serine-glyoxylate transaminase / serine-pyruvate transaminase [EC:2.6.1.44 2.6.1.45 2.6.1.51]
TRIAE_CS42_4AS_TGACv1_308531_AA1028480	K01689 ENO, eno	enolase [EC:4.2.1.11]
TRIAE_CS42_5AS_TGACv1_393357_AA1271740	K01689 ENO, eno	enolase [EC:4.2.1.11]
TRIAE_CS42_5AS_TGACv1_394202_AA1278730	K01689 ENO, eno	enolase [EC:4.2.1.11]
TRIAE_CS42_5BL_TGACv1_405780_AA1335180	K01689 ENO, eno	enolase [EC:4.2.1.11]
TRIAE_CS42_5BS_TGACv1_423649_AA1381290	K01689 ENO, eno	enolase [EC:4.2.1.11]
TRIAE_CS42_5BS_TGACv1_423965_AA1385430	K01689 ENO, eno	enolase [EC:4.2.1.11]
TRIAE_CS42_5DS_TGACv1_457334_AA1485300	K01689 ENO, eno	enolase [EC:4.2.1.11]
TRIAE_CS42_5DS_TGACv1_457869_AA1490320	K01689 ENO, eno	enolase [EC:4.2.1.11]
TRIAE_CS42_7AS_TGACv1_569901_AA1826640	K01689 ENO, eno	enolase [EC:4.2.1.11]
TRIAE_CS42_3AS_TGACv1_210772_AA0678670	K01595 ppc	phosphoenolpyruvate carboxylase [EC:4.1.1.31]
TRIAE_CS42_3B_TGACv1_225351_AA0807390	K01595 ppc	phosphoenolpyruvate carboxylase [EC:4.1.1.31]
TRIAE_CS42_3DS_TGACv1_271655_AA0904910	K01595 ppc	phosphoenolpyruvate carboxylase [EC:4.1.1.31]
TRIAE_CS42_5AL_TGACv1_374738_AA1207960	K01595 ppc	phosphoenolpyruvate carboxylase [EC:4.1.1.31]
TRIAE_CS42_5BL_TGACv1_407230_AA1354660	K01595 ppc	phosphoenolpyruvate carboxylase [EC:4.1.1.31]
TRIAE_CS42_5DL_TGACv1_433363_AA1410880	K01595 ppc	phosphoenolpyruvate carboxylase [EC:4.1.1.31]
TRIAE_CS42_6BL_TGACv1_499674_AA1588920	K01595 ppc	phosphoenolpyruvate carboxylase [EC:4.1.1.31]
TRIAE_CS42_7AL_TGACv1_560290_AA1802000	K01595 ppc	phosphoenolpyruvate carboxylase [EC:4.1.1.31]
TRIAE_CS42_7BL_TGACv1_577218_AA1869310	K01595 ppc	phosphoenolpyruvate carboxylase [EC:4.1.1.31]
TRIAE_CS42_4AL_TGACv1_289207_AA0967270	K00863 DAK, TKFC	triose/dihydroxyacetone kinase / FAD-AMP lyase (cyclizing) [EC:2.7.1.28 2.7.1.29 4.6.1.15]
TRIAE_CS42_4BS_TGACv1_327933_AA1079150	K00863 DAK, TKFC	triose/dihydroxyacetone kinase / FAD-AMP lyase (cyclizing) [EC:2.7.1.28 2.7.1.29 4.6.1.15]
TRIAE_CS42_3AL_TGACv1_195966_AA0655990	K01623 ALDO	fructose-bisphosphate aldolase, class I [EC:4.1.2.13]
TRIAE_CS42_3AL_TGACv1_196429_AA0660330	K01623 ALDO	fructose-bisphosphate aldolase, class I [EC:4.1.2.13]
TRIAE_CS42_3AS_TGACv1_210508_AA0674090	K01623 ALDO	fructose-bisphosphate aldolase, class I [EC:4.1.2.13]
TRIAE_CS42_3B_TGACv1_221301_AA0736640	K01623 ALDO	fructose-bisphosphate aldolase, class I [EC:4.1.2.13]
[truncated: 11,913 more rows]
[truncated: 1 more columns]
